# Supplementary material for: Ultrastructural effects of sleep and wake on the parallel fiber synapses of the cerebellum
Source: eLife. 2022 Dec 28;11:e84199. doi: 10.7554/eLife.84199 (PMC9797193; doi:10.7554/eLife.84199)
Supplement: Source data 1. [file elife-84199-data1.zip › dendritedata for figures 3 and 4.csv]

condition	state	mouse	dendrite	length	diameter	area	n_process	n_synapse	n_protrusion	shaft	pp	pb3	pb4	b1	b2	prop_spinula	mean_synapse_asi_per_dendrite	mean_protrusion_asi_per_dendrite	sum_asi_per_dendrite	mean_asi_per_area
s	asleep	cb7	78	16.15	1365	72.24	17	170	187	4	4	5	4	8	0	35.9	139224	127874.1789	23528848.92	325703.8887
s	asleep	cb7	79	5.857	1213	24.65	3	65	68	2	0	1	0	12	0	27.7	138417	134022.7366	8443432.406	342532.7548
s	asleep	cb7	80	5.509	1228	23.62	2	57	59	2	0	0	0	6	0	10.5	106044	102387.1787	5938456.364	251416.4421
s	asleep	cb7	81	9.873	1416	47.07	5	78	83	2	2	1	0	4	0	9	135338	130198.8537	10285709.44	218519.4273
s	asleep	cb7	82	6.51966	1410	32	10	62	72	3	2	1	4	5	0	12.9	139016	119156.349	8340944.429	260654.5134
s	asleep	cb7	83	4.31399	940	14.13	4	36	40	0	2	1	1	3	0	19.4	131525	117680.0236	4471840.898	316478.4783
s	asleep	cb7	84	7.114	1339	32.74	6	63	69	0	0	4	2	3	0	23.8	133990	121990.8618	8173387.74	249645.3189
s	asleep	cb21	14	7.058	1341	32.56	2	28	30	0	0	1	1	2	4	35.7	233181	215909.0816	5829545.203	179040.0861
s	asleep	cb21	15	7.722	1320	34.76	6	33	39	0	0	0	6	2	0	36.4	185011	160009.1319	5920337.881	170320.4223
s	asleep	cb21	16	13.881	1118	50.72	7	115	122	3	0	2	2	5	2	53	136214	130676.5947	16073221.14	316901.0478
s	asleep	cb21	17	3.20113	1324	16.07	4	17	21	1	0	0	3	0	1	47.1	129522	103617.6425	2072352.849	128957.8624
s	asleep	cb21	18	6.715	1312	30.38	7	28	35	3	0	0	4	0	0	53.6	215412	175022.589	5600722.849	184355.5908
s	asleep	cb21	19	10.015	1496	50.58	10	57	67	2	0	2	6	5	0	45.6	160086	137573.9952	8804735.696	174075.4388
s	asleep	cb21	20	7.664	1383	36.33	9	72	81	2	0	1	6	7	0	23.6	158543	142688.7861	11415102.88	314205.9698
s	asleep	cb21	21	4.879	1448	25.49	5	43	48	0	0	1	4	3	0	27.9	161025	144251.5271	6924073.301	271638.8113
s	asleep	cb21	22	11.614	1402	54.24	16	103	119	5	0	2	9	11	0	25.2	148637	127957.0114	14715056.31	271295.286
s	asleep	cb22	23	16.251	1379	73.45	18	112	130	10	3	1	4	5	3	17.9	179460	154801.4788	20278993.72	276092.4945
s	asleep	cb22	24	23.522	1400	106.53	24	192	216	9	2	5	8	15	1	31.3	169316	151578.2495	31831432.4	298802.5195
s	asleep	cb22	25	5.68	1435	28.86	7	51	58	5	0	0	2	1	0	35.3	170712	149747.2382	8535592.578	295758.5786
s	asleep	cb22	26	8.59	1493	43.82	4	73	77	1	0	1	2	8	0	4.1	190137	180259.6686	13879994.48	316750.2164
s	asleep	cb22	27	11.524	1384	53.11	8	94	102	3	2	0	3	12	0	14.9	145497	133858.0525	13385805.25	252039.2628
s	asleep	cb24	35	10.42994	1254	43.56	16	89	105	5	2	3	6	5	0	65.2	172085	151639.5056	15315590.06	351597.568
s	asleep	cb24	36	3.23431	1605	20.37	1	31	32	0	0	0	1	2	0	48.4	163817	158356.3642	4750690.927	233219.9768
s	asleep	cb24	37	5.32502	1170	21.72	4	53	57	0	2	0	2	2	0	62.3	177326	163685.1924	8511630.004	391879.8344
s	asleep	cb24	38	5.35329	1235	23.19	10	56	66	0	2	2	6	12	0	66.1	161722	138618.629	8732973.625	376583.5975
s	asleep	cb24	39	9.974	1093	36.16	7	67	74	4	0	0	3	6	0	55.2	163275	147830.185	10939433.69	302528.5866
s	asleep	cb24	40	7.06984	1258	30.43	8	57	65	4	0	1	3	2	0	42.1	185906	170150.9712	10038907.3	329901.6529
s	asleep	cb24	41	11.477	1207	45.85	10	86	96	3	2	2	3	2	0	50	174414	157890.7657	14999622.74	327145.5341
s	asleep	cb24	42	6.392	1401	31.24	5	50	55	1	0	1	3	2	0	22	210876	193302.8215	9278535.431	297008.1764
s	asleep	cb8	86	8.99007	1712	52.97	6	81	87	3	2	1	0	6	0	7.4	144614	134160.1209	11135290.04	210218.8038
s	asleep	cb8	85	8.4788	1797	52.96	2	60	62	0	2	0	0	5	0	6.7	145881	141175.6962	8752893.161	165273.6624
s	asleep	cb8	90	7.61367	1490	39.13	5	86	91	2	0	2	1	19	0	9.3	154066	145211.5765	12633407.15	322857.3256
s	asleep	cb8	91	3.1222	1966	25.36	1	28	29	1	0	0	0	2	0	21.4	121586	117243.5598	3282819.674	129448.7253
s	asleep	cb8	87	12.06267	1677	68.01	5	102	107	3	0	2	0	9	0	7.8	149236	141847.6528	14326612.94	210654.5058
s	asleep	cb8	88	12.197	1607	65.68	8	122	130	2	2	3	1	11	0	5.7	144507	135331.9472	17051825.35	259619.7525
s	asleep	cb8	89	6.93095	1327	31.69	1	46	47	0	0	1	0	1	0	0	164561	160983.6854	7405249.527	233677.8014
s	asleep	cb23	28	5.234	1424.802	26.64	10	64	74	1	0	1	8	6	0	34.4	169277	148117.3991	10664452.73	400317.2948
s	asleep	cb23	29	11.049	1259.899	46.23	9	84	93	2	0	3	4	0	0	20.2	175755	158561.7064	14587676.99	315545.6844
s	asleep	cb23	30	10.329	1219.403	41.93	18	99	117	3	2	4	9	11	1	26.3	167580	142016.9037	16757994.64	399665.9823
s	asleep	cb23	31	9.636	1369.05	44.42	9	72	80	2	0	5	2	2	0	31.9	156855	138756.7204	10823024.19	243652.0529
s	asleep	cb23	32	6.77862	1261.29	29.38	6	52	58	0	0	1	5	16	0	19.2	159079	140363.7949	7158553.541	243653.9667
s	asleep	cb23	33	7.68	1424.769	37.6	5	62	67	2	0	1	2	4	0	19.4	167526	155023.9018	10386601.42	276239.3995
s	asleep	cb23	34	9.213	1424.769	44.47	9	70	79	3	2	2	2	5	0	28.6	188086	168795.1793	13166023.99	296065.3021
ew	awake	cb26	50	9.461	1239	39.27	8	72	80	0	0	3	5	16	0	34.7	135272	121573.1682	9604280.291	244570.4174
ew	awake	cb26	51	9.94	1214	40.23	7	62	69	0	0	2	5	12	0	46.8	155016	139513.9569	9765976.984	242753.5914
ew	awake	cb26	52	10.395	1383	48.21	8	124	132	0	4	1	3	33	0	26.6	169083	158347.8836	19951833.33	413852.5893
ew	awake	cb26	53	12.488	1433	59.49	16	133	149	1	2	2	11	32	0	40.6	123514	110736.2542	16056756.85	269906.8222
ew	awake	cb26	54	11.792	1275	49.83	1	97	98	1	0	0	0	14	0	23.7	157675	156032.2129	14979092.44	300603.9021
ew	awake	cb25	43	13.068	1379.363	59.65	8	121	129	2	0	2	4	4	0	33.9	136351	127761.7151	16225737.81	272015.7219
ew	awake	cb25	44	7.04917	1578.940909	38.91	1	72	73	0	0	1	0	9	1	30.6	136623	134584.3002	9017148.113	231743.7192
ew	awake	cb25	45	4.59544	1115.60125	18.07	1	34	35	0	0	0	1	3	0	50	126520	122798.4834	4175148.435	231054.1469
ew	awake	cb25	46	7.266	1235.284	30.61	7	59	66	1	0	1	5	4	0	47.5	123211	109942.0589	7146233.831	233460.7589
ew	awake	cb25	47	7.901	1374.103	37.07	8	91	99	0	0	1	7	16	0	37.4	124387	114232.823	11194816.65	301991.2774
ew	awake	cb25	48	7.965	1252.025	33.79	3	56	59	1	0	1	1	3	0	46.4	122188	115642.4046	6475974.657	191653.5856
ew	awake	cb25	49	5.444	1461.922	28.36	5	47	52	2	0	2	1	9	0	42.6	122230	110246.6033	5622576.769	198257.2909
ew	awake	cb10	1	7.70013	1441	38.15	5	77	82	2	0	3	0	21	0	1.3	148701	138917.9995	10557767.96	276743.5902
ew	awake	cb10	2	9.557	1574	51.15	2	71	73	1	0	1	0	7	0	1.4	145313	141100.9975	9735968.83	190341.5216
ew	awake	cb10	4	5.19433	1052	18.9	2	44	46	1	0	0	1	10	0	2.3	147686	140482.0045	5759762.186	304749.322
ew	awake	cb10	7	4.96241	1624	29.46	2	52	54	2	0	0	0	8	0	15.4	113217	109023.9724	5887294.512	199840.2753
ew	awake	cb10	3	5.97562	1262	26.19	1	50	51	1	0	0	0	12	0	2	146075	146075	7157655.18	273297.2577
ew	awake	cb10	7	9.829	1198	39.25	3	72	75	0	0	2	1	6	0	4.2	141754	135847.3361	9781008.197	249197.6611
ew	awake	cb10	7	12.304	1198	48.56	5	121	126	4	0	1	0	8	0	6.6	146387	140236.0436	16688089.19	343659.1679
ew	awake	cb9	92	13.611	1252.35	56	9	133	142	3	0	6	0	27	0	6.8	132468	125649.982	17088397.55	305149.9563
ew	awake	cb9	93	13.68	1241.11	55.8	13	182	195	3	2	7	1	36	3	8.8	133267	123695.1853	22388828.55	401233.4865
ew	awake	cb9	94	7.25315	1513.05	38.1	3	71	74	1	0	2	0	25	0	4.2	98676	94385.49411	6512599.094	170934.3594
ew	awake	cb9	95	4.19733	1061.34	15.78	2	36	38	0	2	0	0	9	2	16.7	123886	117189.6819	4336018.229	274779.3555
ew	awake	cb9	96	6.6	1221.47	27.68	4	49	53	0	0	3	1	17	0	8.2	128855	118546.307	5927315.35	214137.1153
sw	awake	cb28	55	5.423	1207	22.87	6	40	46	0	2	2	2	6	0	5	168628	143951.0216	5901991.884	258066.9823
sw	awake	cb28	56	10.168	1392	47.51	1	62	63	1	0	0	0	7	0	3.2	173161	170274.5004	10216470.02	215038.3082
sw	awake	cb28	57	5.912	1279	26.35	2	48	50	0	0	1	1	5	0	12.5	155085	148035.7959	6513575.022	247194.498
sw	awake	cb28	58	6.841	1247	29.27	1	50	51	0	0	1	0	15	1	6	154538	151446.7737	7572338.685	258706.4805
sw	awake	cb28	59	10.065	1409	47.71	4	85	89	1	0	0	3	7	0	7.1	151779	144374.9922	11838749.36	248139.7895
sw	awake	cb28	60	9.579	1496	48.54	1	48	49	1	0	0	0	2	0	2.1	154253	150825.5945	6787151.751	139825.9528
sw	awake	cb28	61	11.343	1486	56.42	1	94	95	0	0	0	1	16	0	8.5	172008	170008.0857	14620695.37	259140.2936
sw	awake	cb28	62	8.725	1208	35.4	3	63	66	2	0	1	0	21	0	1.6	140282	133382.4794	8136331.246	229839.8657
sw	awake	cb29	67	6.309	1353	29.72	4	36	40	3	0	0	1	0	0	5.6	175975	157926.2025	6159121.899	207238.2873
sw	awake	cb29	66	6.519	1378	31.2	1	51	52	0	0	1	0	3	0	5.9	169002	165622.3883	8281119.413	265420.494
sw	awake	cb29	65	5.819	1560	32.34	9	63	72	5	0	1	3	16	0	4.8	152774	136570.3779	9013644.943	278715.057
sw	awake	cb29	64	8.66	1403	41.29	3	82	85	0	0	2	1	4	0	4.9	184963	178112.5754	14427118.61	349409.5086
sw	awake	cb29	63	7.09	1164	28.06	3	63	66	0	0	0	3	12	1	17.5	162059	154462.9568	9885629.233	352303.2513
sw	awake	cb29	68	5.247	1405	26.28	1	48	49	0	0	0	1	3	0	6.3	171720	167903.6681	7555665.063	287506.2809
sw	awake	cb29	69	4.668	1170	19.31	2	31	33	1	0	0	1	8	0	9.7	172017	160153.9238	4644463.789	240521.1698
sw	awake	cb29	70	9.593	1262	40.53	3	56	59	1	0	2	0	4	0	5.4	175608	166365.4887	9482832.855	233970.7095
sw	awake	cb29	71	3.925	993	13.81	1	24	25	1	0	0	0	7	0	8.3	157810	150948.3256	3471811.489	251398.3699
sw	awake	cb30	72	8.9	1383	41.71	3	77	80	0	0	3	0	20	0	2.6	195696	187653.435	13698700.75	328427.2537
sw	awake	cb30	73	10.169	1369.02	46.72	5	95	100	0	0	3	2	19	0	10.5	164307	155567.2316	14623319.77	312999.1389
sw	awake	cb30	74	7.6113	958.818	24.4	2	55	57	1	0	0	1	5	2	7.3	151215	145508.8783	7711970.552	316064.3669
sw	awake	cb30	75	13.125	1489	64.93	4	105	109	2	0	1	1	19	0	1.9	184926	177880.9836	18677503.28	287655.9876
sw	awake	cb30	76	9.846	1368	45.25	4	84	88	1	2	1	0	21	1	7.1	184411	175932.699	15306144.81	338257.3438
sw	awake	cb30	77	15.283	1391	69.88	5	136	141	0	0	4	1	28	0	5.1	188635	181849.3072	25277053.7	361720.86
sw	awake	cb12	8	9.204	1439	44.9	5	91	96	1	0	1	3	13	0	5.5	193895	183470.9573	17062799.03	380017.7958
sw	awake	cb12	9	13.818	1218	55.2	4	82	86	3	0	0	1	4	0	18.3	176739	168518.5036	14492591.31	262546.9441
sw	awake	cb12	10	9.776	1295	42.44	3	78	81	2	0	1	0	15	0	6.4	151702	145867.2963	11377649.11	268087.8678
sw	awake	cb12	12	4.44897	1266	20.21	1	38	39	0	0	1	0	10	0	5.3	185465	180584.4693	6862209.832	339545.2663
sw	awake	cb12	11	3.69568	1224	16.56	1	33	34	0	0	1	0	6	0	0	184473	179202.8025	6272098.089	378749.8846
sw	awake	cb12	13	5.64701	1215	23.9	0	43	43	0	0	0	0	0	0	9.3	180086	180085.9198	7563608.632	316468.9804
