# Supplementary material for: Ultrastructural effects of sleep and wake on the parallel fiber synapses of the cerebellum
Source: eLife. 2022 Dec 28;11:e84199. doi: 10.7554/eLife.84199 (PMC9797193; doi:10.7554/eLife.84199)
Supplement: Source data 2. [file elife-84199-data2.zip]

Archive with 1 entries (1 files):
- synapsedata for figure 5.csv
