# Supplementary material for: Ultrastructural effects of sleep and wake on the parallel fiber synapses of the cerebellum
Source: eLife. 2022 Dec 28;11:e84199. doi: 10.7554/eLife.84199 (PMC9797193; doi:10.7554/eLife.84199)
Supplement: Source data 2. [file elife-84199-data2.zip › synapsedata for figure 5.csv]

condition	mouse	dendrite	diameter	length	area	n_process	n_synapse	n_protrusion	type	branched	asi	apparatus	endosome	cv	spinula	mvb	pre
s	CB7	95	1365	16.15	72.24	17	170	187	0	0	197600.745	0	1	0	0	0	1
s	CB7	95	1365	16.15	72.24	17	170	187	0	0	163045.025	0	1	0	0	0	1
s	CB7	95	1365	16.15	72.24	17	170	187	0	0	124130.69	0	1	0	0	0	1
s	CB7	95	1365	16.15	72.24	17	170	187	0	0	195236.905	0	1	0	0	0	1
s	CB7	95	1365	16.15	72.24	17	170	187	0	0	51317.76	0	1	0	3	0	1
s	CB7	95	1365	16.15	72.24	17	170	187	0	0	65084.38	0	1	0	3	0	1
s	CB7	95	1365	16.15	72.24	17	170	187	0	0	238817.26	0	1	0	0	0	1
s	CB7	95	1365	16.15	72.24	17	170	187	0	0	295259.545	0	1	0	0	0	1
s	CB7	95	1365	16.15	72.24	17	170	187	0	0	176355.1	0	1	0	0	0	1
s	CB7	95	1365	16.15	72.24	17	170	187	0	0	153968.515	0	1	0	0	0	1
s	CB7	95	1365	16.15	72.24	17	170	187	0	0	186534.235	0	1	0	0	0	1
s	CB7	95	1365	16.15	72.24	17	170	187	0	0	246822.905	0	1	0	3	0	1
s	CB7	95	1365	16.15	72.24	17	170	187	0	0	198752.805	0	1	0	0	0	1
s	CB7	95	1365	16.15	72.24	17	170	187	0	0	79782.905	0	1	0	0	0	1
s	CB7	95	1365	16.15	72.24	17	170	187	2	3	28325.59	0	1	0	0	0	1
s	CB7	95	1365	16.15	72.24	17	170	187	0	0	362990.38	0	1	0	0	0	1
s	CB7	95	1365	16.15	72.24	17	170	187	0	0	120979.35	0	1	0	3	0	0
s	CB7	95	1365	16.15	72.24	17	170	187	0	0	67242.255	0	1	0	0	0	1
s	CB7	95	1365	16.15	72.24	17	170	187	0	1	163548.145	0	1	0	0	0	0
s	CB7	95	1365	16.15	72.24	17	170	187	0	1	239123.22	0	1	0	0	0	1
s	CB7	95	1365	16.15	72.24	17	170	187	0	0	49159.325	0	1	0	0	0	0
s	CB7	95	1365	16.15	72.24	17	170	187	0	0	120699.615	0	1	0	3	0	1
s	CB7	95	1365	16.15	72.24	17	170	187	0	0	191380.475	0	1	0	0	0	0
s	CB7	95	1365	16.15	72.24	17	170	187	0	0	141957.39	0	1	0	0	0	1
s	CB7	95	1365	16.15	72.24	17	170	187	0	0	128157.93	0	1	0	0	0	1
s	CB7	95	1365	16.15	72.24	17	170	187	0	0	128010.57	0	1	0	0	0	0
s	CB7	95	1365	16.15	72.24	17	170	187	0	0	130241.375	0	1	0	0	0	1
s	CB7	95	1365	16.15	72.24	17	170	187	0	0	101254.145	0	1	0	3	0	1
s	CB7	95	1365	16.15	72.24	17	170	187	0	0	139829.24	0	1	0	0	0	0
s	CB7	95	1365	16.15	72.24	17	170	187	0	0	192911.48	0	1	0	0	0	0
s	CB7	95	1365	16.15	72.24	17	170	187	0	0	34065.425	0	1	0	0	0	1
s	CB7	95	1365	16.15	72.24	17	170	187	0	0	170110.895	0	1	1	0	0	1
s	CB7	95	1365	16.15	72.24	17	170	187	2	0	49745.86	0	1	0	0	0	1
s	CB7	95	1365	16.15	72.24	17	170	187	0	0	129127.37	0	1	0	0	0	1
s	CB7	95	1365	16.15	72.24	17	170	187	0	0	94965.405	0	1	0	0	0	0
s	CB7	95	1365	16.15	72.24	17	170	187	0	0	215529.345	0	1	0	0	0	1
s	CB7	95	1365	16.15	72.24	17	170	187	0	0	150819.115	0	1	0	0	0	0
s	CB7	95	1365	16.15	72.24	17	170	187	0	0	189640.615	0	1	0	0	0	1
s	CB7	95	1365	16.15	72.24	17	170	187	0	0	159419.38	0	1	0	0	0	0
s	CB7	95	1365	16.15	72.24	17	170	187	0	0	199132.015	0	1	0	0	0	1
s	CB7	95	1365	16.15	72.24	17	170	187	0	0	235025.27	0	1	0	0	0	1
s	CB7	95	1365	16.15	72.24	17	170	187	0	1	70788.37	0	1	0	0	0	1
s	CB7	95	1365	16.15	72.24	17	170	187	0	1	135536.065	0	1	0	0	0	0
s	CB7	95	1365	16.15	72.24	17	170	187	0	3	7856.485	0	1	0	0	0	1
s	CB7	95	1365	16.15	72.24	17	170	187	0	0	265379.29	0	1	0	0	0	1
s	CB7	95	1365	16.15	72.24	17	170	187	0	0	84634.195	0	1	0	0	0	1
s	CB7	95	1365	16.15	72.24	17	170	187	0	0	95828.57	0	1	0	0	0	0
s	CB7	95	1365	16.15	72.24	17	170	187	0	0	150671.665	0	1	0	0	0	1
s	CB7	95	1365	16.15	72.24	17	170	187	0	0	88977.005	0	1	0	3	0	0
s	CB7	95	1365	16.15	72.24	17	170	187	0	0	11272.76	0	1	0	0	2	0
s	CB7	95	1365	16.15	72.24	17	170	187	0	4	84403.74	0	1	0	0	0	0
s	CB7	95	1365	16.15	72.24	17	170	187	0	0	105701.66	0	1	0	3	0	0
s	CB7	95	1365	16.15	72.24	17	170	187	0	0	175820.815	0	1	0	0	0	1
s	CB7	95	1365	16.15	72.24	17	170	187	0	0	243898.2	0	1	0	0	0	1
s	CB7	95	1365	16.15	72.24	17	170	187	0	0	98326.7	0	1	0	0	0	0
s	CB7	95	1365	16.15	72.24	17	170	187	0	0	91505.005	0	1	0	0	0	1
s	CB7	95	1365	16.15	72.24	17	170	187	0	0	73789.475	0	1	0	0	0	1
s	CB7	95	1365	16.15	72.24	17	170	187	0	0	96817.035	0	1	0	0	0	1
s	CB7	95	1365	16.15	72.24	17	170	187	0	0	45024.035	0	1	0	3	0	0
s	CB7	95	1365	16.15	72.24	17	170	187	0	0	158811.42	0	1	0	0	0	0
s	CB7	95	1365	16.15	72.24	17	170	187	0	0	110141.875	0	1	0	3	0	0
s	CB7	95	1365	16.15	72.24	17	170	187	0	0	64368.55	0	1	0	3	0	0
s	CB7	95	1365	16.15	72.24	17	170	187	0	0	93515.615	0	1	0	3	0	1
s	CB7	95	1365	16.15	72.24	17	170	187	0	0	65317.345	0	1	0	0	0	0
s	CB7	95	1365	16.15	72.24	17	170	187	0	0	233235.12	0	1	0	0	0	1
s	CB7	95	1365	16.15	72.24	17	170	187	0	0	143515.66	0	1	0	0	0	1
s	CB7	95	1365	16.15	72.24	17	170	187	0	0	230223.985	0	1	0	3	0	0
s	CB7	95	1365	16.15	72.24	17	170	187	0	0	166949.03	0	1	0	0	0	0
s	CB7	95	1365	16.15	72.24	17	170	187	0	0	133393.33	0	1	0	0	0	1
s	CB7	95	1365	16.15	72.24	17	170	187	0	0	166882.245	0	1	0	0	0	1
s	CB7	95	1365	16.15	72.24	17	170	187	0	4	166788.38	0	1	0	3	0	1
s	CB7	95	1365	16.15	72.24	17	170	187	0	0	171746.13	0	1	0	3	0	1
s	CB7	95	1365	16.15	72.24	17	170	187	0	0	143473.245	0	1	0	0	0	0
s	CB7	95	1365	16.15	72.24	17	170	187	0	0	56497.805	0	1	0	0	0	0
s	CB7	95	1365	16.15	72.24	17	170	187	0	0	230918.54	0	1	0	0	0	0
s	CB7	95	1365	16.15	72.24	17	170	187	0	0	200188.67	1	1	0	3	0	1
s	CB7	95	1365	16.15	72.24	17	170	187	0	0	123253.395	0	1	0	0	0	0
s	CB7	95	1365	16.15	72.24	17	170	187	0	0	239756.09	0	1	0	0	0	1
s	CB7	95	1365	16.15	72.24	17	170	187	0	0	206049.48	0	1	0	3	0	0
s	CB7	95	1365	16.15	72.24	17	170	187	0	0	162599.675	1	1	0	0	0	0
s	CB7	95	1365	16.15	72.24	17	170	187	0	0	208176.945	0	1	0	0	0	0
s	CB7	95	1365	16.15	72.24	17	170	187	0	0	102101.21	0	1	0	0	0	1
s	CB7	95	1365	16.15	72.24	17	170	187	0	0	146861.65	0	1	0	0	0	0
s	CB7	95	1365	16.15	72.24	17	170	187	0	0	81319.315	0	1	0	0	0	1
s	CB7	95	1365	16.15	72.24	17	170	187	0	0	152275.47	0	1	0	0	0	1
s	CB7	95	1365	16.15	72.24	17	170	187	0	0	68933.11	0	1	0	0	0	1
s	CB7	95	1365	16.15	72.24	17	170	187	0	0	75984.08	0	1	0	0	0	0
s	CB7	95	1365	16.15	72.24	17	170	187	0	0	174387.425	0	1	0	0	0	1
s	CB7	95	1365	16.15	72.24	17	170	187	0	0	184026.615	0	1	0	0	0	0
s	CB7	95	1365	16.15	72.24	17	170	187	0	0	179051.985	0	1	0	0	0	1
s	CB7	95	1365	16.15	72.24	17	170	187	0	0	196818.685	0	1	0	0	0	0
s	CB7	95	1365	16.15	72.24	17	170	187	0	0	103883.915	0	1	0	3	0	1
s	CB7	95	1365	16.15	72.24	17	170	187	0	0	239201.6	0	1	0	0	0	1
s	CB7	95	1365	16.15	72.24	17	170	187	0	0	289311.1	0	1	0	0	0	1
s	CB7	95	1365	16.15	72.24	17	170	187	0	0	20887.695	0	1	0	0	0	1
s	CB7	95	1365	16.15	72.24	17	170	187	0	0	182780.78	0	1	0	3	0	1
s	CB7	95	1365	16.15	72.24	17	170	187	0	0	148409.96	0	1	0	0	0	0
s	CB7	95	1365	16.15	72.24	17	170	187	0	0	107878.25	0	1	0	0	0	1
s	CB7	95	1365	16.15	72.24	17	170	187	0	0	78150.36	0	1	0	0	0	1
s	CB7	95	1365	16.15	72.24	17	170	187	0	4	141327.2	0	1	0	3	0	0
s	CB7	95	1365	16.15	72.24	17	170	187	0	0	38190.755	0	1	0	3	0	0
s	CB7	95	1365	16.15	72.24	17	170	187	0	0	154387.67	0	1	0	0	0	1
s	CB7	95	1365	16.15	72.24	17	170	187	0	0	54399.195	0	1	0	0	0	1
s	CB7	95	1365	16.15	72.24	17	170	187	0	0	218577.375	0	1	0	0	0	0
s	CB7	95	1365	16.15	72.24	17	170	187	0	0	173631.53	0	1	0	0	0	0
s	CB7	95	1365	16.15	72.24	17	170	187	0	0	84057.295	0	1	0	3	0	1
s	CB7	95	1365	16.15	72.24	17	170	187	0	0	246515.71	0	1	0	0	0	1
s	CB7	95	1365	16.15	72.24	17	170	187	0	0	247612.01	1	1	0	0	0	1
s	CB7	95	1365	16.15	72.24	17	170	187	0	0	106570.82	0	1	0	0	0	1
s	CB7	95	1365	16.15	72.24	17	170	187	0	0	228080.905	0	1	0	0	0	1
s	CB7	95	1365	16.15	72.24	17	170	187	0	0	275612.865	0	1	0	0	0	0
s	CB7	95	1365	16.15	72.24	17	170	187	0	0	248002.825	0	1	0	3	0	1
s	CB7	95	1365	16.15	72.24	17	170	187	0	0	176473.055	0	1	0	3	0	1
s	CB7	95	1365	16.15	72.24	17	170	187	0	3	160964.935	0	1	0	0	0	1
s	CB7	95	1365	16.15	72.24	17	170	187	0	0	27537.38	0	1	0	0	0	1
s	CB7	95	1365	16.15	72.24	17	170	187	0	0	31510.68	0	1	0	0	0	1
s	CB7	95	1365	16.15	72.24	17	170	187	0	0	44850.38	0	1	0	0	0	1
s	CB7	95	1365	16.15	72.24	17	170	187	0	0	45021.57	0	1	0	0	0	0
s	CB7	95	1365	16.15	72.24	17	170	187	0	0	137576.695	0	1	0	0	0	0
s	CB7	95	1365	16.15	72.24	17	170	187	0	0	151496.75	0	1	0	0	0	1
s	CB7	95	1365	16.15	72.24	17	170	187	0	0	205693.885	0	1	0	0	0	0
s	CB7	95	1365	16.15	72.24	17	170	187	0	0	158749.56	0	1	0	0	0	1
s	CB7	95	1365	16.15	72.24	17	170	187	0	0	95131.305	0	1	0	0	0	1
s	CB7	95	1365	16.15	72.24	17	170	187	0	0	124758.885	0	1	0	0	0	1
s	CB7	95	1365	16.15	72.24	17	170	187	0	3	160851.335	0	1	0	3	0	0
s	CB7	95	1365	16.15	72.24	17	170	187	0	0	215829.105	0	1	0	0	0	1
s	CB7	95	1365	16.15	72.24	17	170	187	0	0	266048.105	0	1	0	0	0	0
s	CB7	95	1365	16.15	72.24	17	170	187	0	3	206709.195	0	1	0	3	0	1
s	CB7	95	1365	16.15	72.24	17	170	187	0	0	113087.965	0	1	0	0	0	0
s	CB7	95	1365	16.15	72.24	17	170	187	0	0	139203.92	0	1	0	0	0	1
s	CB7	95	1365	16.15	72.24	17	170	187	0	0	215671.79	0	1	0	0	0	1
s	CB7	95	1365	16.15	72.24	17	170	187	0	0	389752.95	0	1	0	0	0	1
s	CB7	95	1365	16.15	72.24	17	170	187	0	0	246319.61	0	1	0	0	0	1
s	CB7	95	1365	16.15	72.24	17	170	187	0	0	149662.7	0	1	0	0	0	0
s	CB7	95	1365	16.15	72.24	17	170	187	0	0	303543.71	0	1	0	3	0	0
s	CB7	95	1365	16.15	72.24	17	170	187	0	0	203235.615	0	1	0	0	0	0
s	CB7	95	1365	16.15	72.24	17	170	187	0	0	64872.04	0	1	0	3	0	0
s	CB7	95	1365	16.15	72.24	17	170	187	0	1	77143	0	1	0	0	0	0
s	CB7	95	1365	16.15	72.24	17	170	187	0	0	132922.555	0	1	0	0	0	0
s	CB7	95	1365	16.15	72.24	17	170	187	0	0	99685.71	0	1	0	0	0	0
s	CB7	95	1365	16.15	72.24	17	170	187	0	0	45807.595	0	1	0	3	0	1
s	CB7	95	1365	16.15	72.24	17	170	187	0	1	16448.51	0	1	0	0	0	1
s	CB7	95	1365	16.15	72.24	17	170	187	0	0	65569.365	0	1	0	0	0	0
s	CB7	95	1365	16.15	72.24	17	170	187	0	0	229057.895	0	1	0	0	0	1
s	CB7	95	1365	16.15	72.24	17	170	187	0	0	145590.965	0	1	0	3	0	1
s	CB7	95	1365	16.15	72.24	17	170	187	0	0	189756.265	0	1	0	0	0	1
s	CB7	95	1365	16.15	72.24	17	170	187	0	0	34141.25	0	1	0	0	0	1
s	CB7	95	1365	16.15	72.24	17	170	187	0	0	16834.36	0	1	0	0	0	0
s	CB7	95	1365	16.15	72.24	17	170	187	0	0	198998.735	0	1	0	0	0	0
s	CB7	95	1365	16.15	72.24	17	170	187	0	0	118612.8	0	1	0	0	0	1
s	CB7	95	1365	16.15	72.24	17	170	187	2	0	95893.46	0	1	0	0	0	1
s	CB7	95	1365	16.15	72.24	17	170	187	0	0	23790.855	0	1	0	3	0	1
s	CB7	95	1365	16.15	72.24	17	170	187	0	0	199089.2	0	1	0	0	0	0
s	CB7	95	1365	16.15	72.24	17	170	187	0	0	219367.4	0	1	0	0	0	1
s	CB7	95	1365	16.15	72.24	17	170	187	0	4	338862.69	0	1	0	3	0	0
s	CB7	95	1365	16.15	72.24	17	170	187	0	0	125887.655	0	1	0	3	0	0
s	CB7	95	1365	16.15	72.24	17	170	187	0	1	118075.44	0	1	0	0	0	1
s	CB7	95	1365	16.15	72.24	17	170	187	0	1	14412.995	0	1	0	3	0	0
s	CB7	95	1365	16.15	72.24	17	170	187	0	0	24867.85	0	1	0	0	0	1
s	CB7	95	1365	16.15	72.24	17	170	187	2	0	231494.775	0	1	0	3	0	1
s	CB7	95	1365	16.15	72.24	17	170	187	0	0	145130.77	0	1	0	0	0	0
s	CB7	95	1365	16.15	72.24	17	170	187	0	3	133215.475	0	1	0	0	0	0
s	CB7	95	1365	16.15	72.24	17	170	187	0	0	168549.955	0	1	0	3	0	1
s	CB7	96	1213	5.857	24.65	3	65	68	0	0	297123.675	0	1	0	0	0	0
s	CB7	96	1213	5.857	24.65	3	65	68	0	0	18140.105	0	1	0	0	0	0
s	CB7	96	1213	5.857	24.65	3	65	68	0	0	342569.25	0	1	0	0	0	1
s	CB7	96	1213	5.857	24.65	3	65	68	0	0	277677.45	0	1	0	0	0	0
s	CB7	96	1213	5.857	24.65	3	65	68	0	0	290321.465	0	1	0	3	0	1
s	CB7	96	1213	5.857	24.65	3	65	68	0	0	117372.895	0	1	0	0	0	0
s	CB7	96	1213	5.857	24.65	3	65	68	0	0	241794.71	0	1	0	0	0	1
s	CB7	96	1213	5.857	24.65	3	65	68	0	0	11892.02	0	1	0	0	0	1
s	CB7	96	1213	5.857	24.65	3	65	68	0	0	11386.465	1	1	0	0	0	0
s	CB7	96	1213	5.857	24.65	3	65	68	0	0	157323.825	0	1	0	0	0	1
s	CB7	96	1213	5.857	24.65	3	65	68	0	0	280901.62	0	1	0	0	0	1
s	CB7	96	1213	5.857	24.65	3	65	68	0	0	153952.16	0	1	0	0	0	0
s	CB7	96	1213	5.857	24.65	3	65	68	0	0	278128.285	0	1	0	0	0	1
s	CB7	96	1213	5.857	24.65	3	65	68	0	0	141618.21	0	1	0	0	0	0
s	CB7	96	1213	5.857	24.65	3	65	68	0	0	133217.99	0	1	0	0	0	1
s	CB7	96	1213	5.857	24.65	3	65	68	0	1	156828.91	0	1	0	0	0	1
s	CB7	96	1213	5.857	24.65	3	65	68	0	1	70742.565	0	1	0	0	0	0
s	CB7	96	1213	5.857	24.65	3	65	68	3	0	NA	0	1	0	0	0	0
s	CB7	96	1213	5.857	24.65	3	65	68	0	0	344279.4	0	1	0	0	0	1
s	CB7	96	1213	5.857	24.65	3	65	68	0	3	82622.265	0	1	0	0	0	1
s	CB7	96	1213	5.857	24.65	3	65	68	0	0	194980.21	0	1	0	3	0	1
s	CB7	96	1213	5.857	24.65	3	65	68	0	0	73841.535	0	1	0	0	0	1
s	CB7	96	1213	5.857	24.65	3	65	68	0	0	238536.005	0	1	0	0	0	1
s	CB7	96	1213	5.857	24.65	3	65	68	0	0	223666.2	0	1	0	0	0	1
s	CB7	96	1213	5.857	24.65	3	65	68	0	0	53133.085	0	1	0	0	0	1
s	CB7	96	1213	5.857	24.65	3	65	68	0	0	35156.805	0	1	0	0	0
s	CB7	96	1213	5.857	24.65	3	65	68	0	0	89019.47	NA	1	NA		0	1
s	CB7	96	1213	5.857	24.65	3	65	68	0	0	105052.66	0	1	0	3	0	1
s	CB7	96	1213	5.857	24.65	3	65	68	0	0	159513.09	0	1	0	0	0	1
s	CB7	96	1213	5.857	24.65	3	65	68	0	0	176470.96	0	1	0	0	0	1
s	CB7	96	1213	5.857	24.65	3	65	68	0	0	36291.5	0	1	0	0	0	0
s	CB7	96	1213	5.857	24.65	3	65	68	0	0	158224.38	0	1	0	0	0	1
s	CB7	96	1213	5.857	24.65	3	65	68	0	0	31861.195	0	1	0	3	0	0
s	CB7	96	1213	5.857	24.65	3	65	68	0	1	192201.52	0	1	0	3	0	1
s	CB7	96	1213	5.857	24.65	3	65	68	0	1	154207.505	0	1	0	3	0	0
s	CB7	96	1213	5.857	24.65	3	65	68	0	0	63051.89	0	1	0	3	0	0
s	CB7	96	1213	5.857	24.65	3	65	68	0	0	51409.97	0	1	0	0	0	1
s	CB7	96	1213	5.857	24.65	3	65	68	0	1	213794.33	0	1	0	0	0	0
s	CB7	96	1213	5.857	24.65	3	65	68	0	0	236289.665	0	1	0	0	0	1
s	CB7	96	1213	5.857	24.65	3	65	68	0	0	48979.195	0	1	0	0	0	0
s	CB7	96	1213	5.857	24.65	3	65	68	0	1	98306.225	0	1	0	3	0	0
s	CB7	96	1213	5.857	24.65	3	65	68	0	1	79306.975	0	1	0	0	0	1
s	CB7	96	1213	5.857	24.65	3	65	68	0	0	13153.345	0	1	0	0	0	1
s	CB7	96	1213	5.857	24.65	3	65	68	0	1	205063.805	0	1	0	0	0	1
s	CB7	96	1213	5.857	24.65	3	65	68	0	0	241421.88	0	1	0	3	0	1
s	CB7	96	1213	5.857	24.65	3	65	68	0	0	119038.285	0	1	0	0	0	1
s	CB7	96	1213	5.857	24.65	3	65	68	0	0	121462.18	0	1	0	3	0	1
s	CB7	96	1213	5.857	24.65	3	65	68	0	0	83289.285	0	1	0	0	0	1
s	CB7	96	1213	5.857	24.65	3	65	68	0	0	285360.19	0	1	0	0	0	1
s	CB7	96	1213	5.857	24.65	3	65	68	0	0	201535.535	0	1	0	0	0	1
s	CB7	96	1213	5.857	24.65	3	65	68	0	1	168662.115	0	1	0	0	0	1
s	CB7	96	1213	5.857	24.65	3	65	68	0	1	167298.645	0	1	0	0	0	0
s	CB7	96	1213	5.857	24.65	3	65	68	2	1	110676.1	0	1	0	0	0	1
s	CB7	96	1213	5.857	24.65	3	65	68	2	1	41819.645	0	1	0	0	0	0
s	CB7	96	1213	5.857	24.65	3	65	68	0	0	71323.065	0	1	0	0	0	1
s	CB7	96	1213	5.857	24.65	3	65	68	0	0	21664.54	0	1	0	0	0	0
s	CB7	96	1213	5.857	24.65	3	65	68	3	0	NA	0	1	0	3	0	1
s	CB7	96	1213	5.857	24.65	3	65	68	0	0	180493.84	0	1	0	0	0	1
s	CB7	96	1213	5.857	24.65	3	65	68	0	0	207973.375	0	1	0	0	0	1
s	CB7	96	1213	5.857	24.65	3	65	68	0	0	114164.01	0	1	0	0	0	1
s	CB7	96	1213	5.857	24.65	3	65	68	0	0	122528.975	0	1	0	0	0	0
s	CB7	96	1213	5.857	24.65	3	65	68	0	0	268258.225	0	1	0	0	0	1
s	CB7	97	1228	5.509	23.62	2	57	59	0	0	144985.21	0	1	0	0	0	0
s	CB7	97	1228	5.509	23.62	2	57	59	0	1	116131.675	0	1	0	0	0	1
s	CB7	97	1228	5.509	23.62	2	57	59	0	1	162228.43	0	1	0	0	0	1
s	CB7	97	1228	5.509	23.62	2	57	59	0	0	210312.4	0	1	0	0	0	1
s	CB7	97	1228	5.509	23.62	2	57	59	0	1	95245.845	0	1	0	0	0	0
s	CB7	97	1228	5.509	23.62	2	57	59	0	1	125939.85	0	1	0	0	0	1
s	CB7	97	1228	5.509	23.62	2	57	59	0	0	26691.985	0	1	0	0	0	0
s	CB7	97	1228	5.509	23.62	2	57	59	0	0	269813.96	0	1	0	0	0	1
s	CB7	97	1228	5.509	23.62	2	57	59	0	0	11379.505	0	1	0	0	0	0
s	CB7	97	1228	5.509	23.62	2	57	59	0	0	79334.13	0	1	0	0	0	1
s	CB7	97	1228	5.509	23.62	2	57	59	0	0	16292.725	0	1	0	0	0	1
s	CB7	97	1228	5.509	23.62	2	57	59	0	0	61659.37	0	1	0	0	0	1
s	CB7	97	1228	5.509	23.62	2	57	59	0	0	174032.085	0	1	0	0	0	0
s	CB7	97	1228	5.509	23.62	2	57	59	0	0	177922.905	0	1	0	0	0	1
s	CB7	97	1228	5.509	23.62	2	57	59	0	0	121194.525	0	1	0	0	0	1
s	CB7	97	1228	5.509	23.62	2	57	59	0	0	105273.205	0	1	0	0	0	1
s	CB7	97	1228	5.509	23.62	2	57	59	0	0	118086.97	0	1	0	0	0	1
s	CB7	97	1228	5.509	23.62	2	57	59	0	0	47391.115	0	1	0	0	0	1
s	CB7	97	1228	5.509	23.62	2	57	59	0	0	81812.695	0	1	0	0	0	0
s	CB7	97	1228	5.509	23.62	2	57	59	0	0	57074.18	0	1	0	0	0	1
s	CB7	97	1228	5.509	23.62	2	57	59	0	0	43648.205	0	1	0	3	0	1
s	CB7	97	1228	5.509	23.62	2	57	59	0	0	194927.645	0	1	0	0	0	1
s	CB7	97	1228	5.509	23.62	2	57	59	0	0	81734.46	0	1	0	3	0	1
s	CB7	97	1228	5.509	23.62	2	57	59	0	0	159053.885	0	1	0	0	0	0
s	CB7	97	1228	5.509	23.62	2	57	59	0	0	38187.56	0	1	0	0	0	0
s	CB7	97	1228	5.509	23.62	2	57	59	0	0	102008.01	0	1	0	0	0	0
s	CB7	97	1228	5.509	23.62	2	57	59	0	0	209178.955	0	1	0	0	0	1
s	CB7	97	1228	5.509	23.62	2	57	59	0	0	150131.66	0	1	0	0	0	1
s	CB7	97	1228	5.509	23.62	2	57	59	0	0	72984.9	0	1	0	0	0	1
s	CB7	97	1228	5.509	23.62	2	57	59	0	0	87900.675	0	1	0	0	0	1
s	CB7	97	1228	5.509	23.62	2	57	59	0	0	188199.9	0	1	0	0	0	0
s	CB7	97	1228	5.509	23.62	2	57	59	0	0	276505.87	0	1	0	0	0	1
s	CB7	97	1228	5.509	23.62	2	57	59	0	0	11120.675	0	1	0	0	0	0
s	CB7	97	1228	5.509	23.62	2	57	59	0	0	175097.645	0	1	0	0	0	1
s	CB7	97	1228	5.509	23.62	2	57	59	0	0	258898.19	0	1	0	0	0	0
s	CB7	97	1228	5.509	23.62	2	57	59	0	0	197356.145	0	1	0	0	0	1
s	CB7	97	1228	5.509	23.62	2	57	59	0	0	80295.655	1	1	0	0	0	0
s	CB7	97	1228	5.509	23.62	2	57	59	0	0	55682.09	0	1	0	0	0	0
s	CB7	97	1228	5.509	23.62	2	57	59	0	0	101105.94	0	1	0	0	0	0
s	CB7	97	1228	5.509	23.62	2	57	59	0	0	62721.065	0	1	0	0	0	0
s	CB7	97	1228	5.509	23.62	2	57	59	0	0	148206.785	0	1	0	0	0	1
s	CB7	97	1228	5.509	23.62	2	57	59	0	1	86839.33	0	1	0	0	0	0
s	CB7	97	1228	5.509	23.62	2	57	59	0	0	176767.44	0	1	0	0	0	1
s	CB7	97	1228	5.509	23.62	2	57	59	0	0	173143.34	0	1	0	0	0	0
s	CB7	97	1228	5.509	23.62	2	57	59	0	0	34765.255	0	1	0	0	0	0
s	CB7	97	1228	5.509	23.62	2	57	59	0	0	30061.995	0	1	0	0	0	1
s	CB7	97	1228	5.509	23.62	2	57	59	0	0	58193.005	0	1	0	0	0	1
s	CB7	97	1228	5.509	23.62	2	57	59	0	0	50791.795	0	1	0	0	0	0
s	CB7	97	1228	5.509	23.62	2	57	59	0	0	119903.54	0	1	0	0	0	0
s	CB7	97	1228	5.509	23.62	2	57	59	0	0	108314.81	0	1	0	0	0	0
s	CB7	97	1228	5.509	23.62	2	57	59	2	0	9775.07	0	1	0	0	0	1
s	CB7	97	1228	5.509	23.62	2	57	59	0	0	98885.785	0	1	0	0	0	1
s	CB7	97	1228	5.509	23.62	2	57	59	2	0	178219.965	0	1	0	0	0	1
s	CB7	95	1365	16.15	72.24	17	170	187	0	0	165529.75	0	1	0	0	0	1
s	CB7	95	1365	16.15	72.24	17	170	187	0	0	312410.865	0	1	0	0	0	1
s	CB7	95	1365	16.15	72.24	17	170	187	0	0	424417.425	0	1	0	0	0	1
s	CB7	95	1365	16.15	72.24	17	170	187	0	0	17761.95	0	1	0	3	0	0
s	CB7	95	1365	16.15	72.24	17	170	187	2	0	167842.3	0	1	0	0	0	0
s	CB7	97	1228	5.509	23.62	2	57	59	2	0	133632.65	0	1	0	0	0	1
s	CB7	97	1228	5.509	23.62	2	57	59	2	0	33047.73	0	1	0	0	0	0
s	CB7	98	1416	9.873	47.07	6	78	84	0	0	54751.415	0	1	0	0	0	1
s	CB7	98	1416	9.873	47.07	6	78	84	0	0	34288.92	0	1	0	0	0	0
s	CB7	98	1416	9.873	47.07	6	78	84	0	0	104690.25	0	1	0	0	0	1
s	CB7	98	1416	9.873	47.07	6	78	84	0	0	376045.405	0	1	0	0	0	1
s	CB7	98	1416	9.873	47.07	6	78	84	0	0	174049.045	0	1	0	0	0	1
s	CB7	98	1416	9.873	47.07	6	78	84	0	0	50451.155	0	1	0	0	0	1
s	CB7	98	1416	9.873	47.07	6	78	84	0	0	137258.215	0	1	0	0	0	0
s	CB7	98	1416	9.873	47.07	6	78	84	0	0	114202.055	0	1	0	0	0	1
s	CB7	98	1416	9.873	47.07	6	78	84	0	0	274903.905	0	1	0	0	0	1
s	CB7	98	1416	9.873	47.07	6	78	84	0	0	65789.83	0	1	0	0	0	1
s	CB7	98	1416	9.873	47.07	6	78	84	0	0	208378.24	0	1	0	0	0	0
s	CB7	98	1416	9.873	47.07	6	78	84	0	0	189622.31	0	1	0	0	0	1
s	CB7	98	1416	9.873	47.07	6	78	84	0	0	125806.415	0	1	0	0	0	1
s	CB7	98	1416	9.873	47.07	6	78	84	0	0	102935.445	0	1	0	0	0	0
s	CB7	98	1416	9.873	47.07	6	78	84	0	0	126337.575	0	1	0	0	0	1
s	CB7	98	1416	9.873	47.07	6	78	84	0	0	47033.02	0	1	0	0	0	1
s	CB7	98	1416	9.873	47.07	6	78	84	0	0	131985.025	0	1	0	0	0	0
s	CB7	98	1416	9.873	47.07	6	78	84	0	0	86205.62	0	1	0	0	0	1
s	CB7	98	1416	9.873	47.07	6	78	84	0	0	43451.845	0	1	0	0	0	0
s	CB7	98	1416	9.873	47.07	6	78	84	0	0	82960.75	0	1	0	0	0	0
s	CB7	98	1416	9.873	47.07	6	78	84	0	0	105104.445	0	1	0	0	0	0
s	CB7	98	1416	9.873	47.07	6	78	84	0	0	233431.695	0	1	0	0	0	1
s	CB7	98	1416	9.873	47.07	6	78	84	0	0	129485.435	0	1	0	0	0	1
s	CB7	98	1416	9.873	47.07	6	78	84	0	0	257643.315	0	1	0	0	0	1
s	CB7	98	1416	9.873	47.07	6	78	84	0	0	57348.91	0	1	0	0	0	0
s	CB7	98	1416	9.873	47.07	6	78	84	0	0	70944.965	0	1	0	0	0	1
s	CB7	98	1416	9.873	47.07	6	78	84	0	0	156861.755	0	1	0	0	0	1
s	CB7	98	1416	9.873	47.07	6	78	84	0	0	158563.86	0	1	0	0	0	0
s	CB7	98	1416	9.873	47.07	6	78	84	0	0	169324.19	0	1	0	0	0	0
s	CB7	98	1416	9.873	47.07	6	78	84	0	0	120630.485	0	1	0	0	0	1
s	CB7	98	1416	9.873	47.07	6	78	84	3	0	NA	0	1	1	0	0	0
s	CB7	98	1416	9.873	47.07	6	78	84	0	0	107987.285	0	1	0	0	0	1
s	CB7	98	1416	9.873	47.07	6	78	84	2	0	43996.34	0	1	0	0	0	0
s	CB7	98	1416	9.873	47.07	6	78	84	0	0	86975.71	0	1	0	0	0	0
s	CB7	98	1416	9.873	47.07	6	78	84	0	0	167618.56	0	1	0	0	0	1
s	CB7	98	1416	9.873	47.07	6	78	84	0	0	397032.755	0	1	0	0	0	1
s	CB7	98	1416	9.873	47.07	6	78	84	0	0	148854.515	0	1	0	0	0	1
s	CB7	98	1416	9.873	47.07	6	78	84	0	0	154079.31	0	1	0	0	0	1
s	CB7	98	1416	9.873	47.07	6	78	84	0	0	155873.48	0	1	0	0	0	1
s	CB7	98	1416	9.873	47.07	6	78	84	0	0	87309.4	0	1	0	0	0	0
s	CB7	98	1416	9.873	47.07	6	78	84	0	1	184578.395	0	1	0	0	0	1
s	CB7	98	1416	9.873	47.07	6	78	84	2	1	51845.66	0	1	0	0	0	0
s	CB7	98	1416	9.873	47.07	6	78	84	0	0	171039.1	0	1	0	0	0	1
s	CB7	98	1416	9.873	47.07	6	78	84	0	0	93662.465	0	1	0	0	0	1
s	CB7	98	1416	9.873	47.07	6	78	84	0	0	191250.2	0	1	0	0	0	0
s	CB7	98	1416	9.873	47.07	6	78	84	0	0	18687.225	0	1	0	3	0	0
s	CB7	98	1416	9.873	47.07	6	78	84	0	0	158453.98	0	1	0	0	0	0
s	CB7	98	1416	9.873	47.07	6	78	84	0	0	82482.335	0	1	0	0	0	1
s	CB7	98	1416	9.873	47.07	6	78	84	0	0	219944.97	0	1	0	0	0	1
s	CB7	98	1416	9.873	47.07	6	78	84	0	0	395024.985	0	1	0	0	0	1
s	CB7	98	1416	9.873	47.07	6	78	84	0	0	234979.585	0	1	0	0	0	1
s	CB7	98	1416	9.873	47.07	6	78	84	0	0	270690.15	0	1	0	0	0	1
s	CB7	98	1416	9.873	47.07	6	78	84	0	1	138637.475	0	1	0	0	0	0
s	CB7	98	1416	9.873	47.07	6	78	84	0	1	40291.24	0	1	0	0	0	1
s	CB7	98	1416	9.873	47.07	6	78	84	0	0	307082.18	0	1	0	0	0	1
s	CB7	98	1416	9.873	47.07	6	78	84	0	0	43245.855	0	1	0	0	0	0
s	CB7	98	1416	9.873	47.07	6	78	84	0	0	62267.61	0	1	0	0	0	0
s	CB7	98	1416	9.873	47.07	6	78	84	0	0	90205.69	0	1	0	0	0	0
s	CB7	98	1416	9.873	47.07	6	78	84	0	0	248783.47	0	1	0	0	0	1
s	CB7	98	1416	9.873	47.07	6	78	84	0	0	162183.885	0	1	0	0	0	0
s	CB7	98	1416	9.873	47.07	6	78	84	0	0	115926.855	0	1	0	0	0	1
s	CB7	98	1416	9.873	47.07	6	78	84	2	3	118838.48	0	1	0	0	0	0
s	CB7	98	1416	9.873	47.07	6	78	84	0	0	165402.495	0	1	0	0	0	1
s	CB7	98	1416	9.873	47.07	6	78	84	0	0	145776.995	0	1	0	0	0	1
s	CB7	98	1416	9.873	47.07	6	78	84	0	0	233140.1	0	1	0	0	0	1
s	CB7	98	1416	9.873	47.07	6	78	84	0	0	81055.775	0	1	0	0	0	0
s	CB7	98	1416	9.873	47.07	6	78	84	0	0	203389.71	0	1	0	0	0	0
s	CB7	98	1416	9.873	47.07	6	78	84	0	0	172088.345	0	1	0	0	0	1
s	CB7	98	1416	9.873	47.07	6	78	84	0	0	82491.48	0	1	0	0	0	0
s	CB7	98	1416	9.873	47.07	6	78	84	0	0	25538.445	0	1	0	0	0	1
s	CB7	98	1416	9.873	47.07	6	78	84	3	0	NA	0	1	0	0	0	0
s	CB7	98	1416	9.873	47.07	6	78	84	0	0	147934.41	0	1	0	0	0	1
s	CB7	98	1416	9.873	47.07	6	78	84	0	0	187418.065	0	1	0	0	0	1
s	CB7	98	1416	9.873	47.07	6	78	84	0	0	151251.52	0	1	0	0	0	0
s	CB7	98	1416	9.873	47.07	6	78	84	0	0	95285.885	1	1	0	0	0	0
s	CB7	98	1416	9.873	47.07	6	78	84	2	0	118171	0	1	0	0	0	0
s	CB7	98	1416	9.873	47.07	6	78	84	0	0	308878.455	0	1	0	0	0	1
s	CB7	98	1416	9.873	47.07	6	78	84	2	0	42360.18	0	1	0	0	0	1
s	CB7	100	940	4.31399	14.13	4	36	40	0	3	88355.58	0	1	0	0	0	0
s	CB7	100	940	4.31399	14.13	4	36	40	0	0	73117.98	0	1	0	0	0	1
s	CB7	100	940	4.31399	14.13	4	36	40	0	0	243365.315	0	1	0	0	0	1
s	CB7	100	940	4.31399	14.13	4	36	40	0	0	76451.595	0	1	0	0	0	1
s	CB7	100	940	4.31399	14.13	4	36	40	0	0	130224.19	0	1	0	0	0	1
s	CB7	100	940	4.31399	14.13	4	36	40	0	0	240271.545	0	1	0	0	0	1
s	CB7	100	940	4.31399	14.13	4	36	40	0	0	159457.815	0	1	0	0	0	0
s	CB7	100	940	4.31399	14.13	4	36	40	0	4	81839.64	0	1	0	3	0	0
s	CB7	100	940	4.31399	14.13	4	36	40	0	0	68475.42	0	1	0	0	0	0
s	CB7	100	940	4.31399	14.13	4	36	40	0	0	59801.42	0	1	0	0	0	1
s	CB7	100	940	4.31399	14.13	4	36	40	0	0	193503.165	0	1	0	0	0	0
s	CB7	100	940	4.31399	14.13	4	36	40	0	0	210569.265	0	1	0	0	0	1
s	CB7	100	940	4.31399	14.13	4	36	40	0	0	157879.52	0	1	0	0	0	1
s	CB7	100	940	4.31399	14.13	4	36	40	0	0	103397.54	0	1	0	0	0	1
s	CB7	99	1410	6.51966	32	10	62	72	0	0	157691.805	0	1	0	0	0	1
s	CB7	99	1410	6.51966	32	10	62	72	0	0	206990.14	0	1	0	0	0	1
s	CB7	99	1410	6.51966	32	10	62	72	0	0	123190.69	0	1	0	0	0	1
s	CB7	99	1410	6.51966	32	10	62	72	0	0	51014.095	0	1	0	0	0	0
s	CB7	99	1410	6.51966	32	10	62	72	0	0	149679.115	0	1	0	0	0	0
s	CB7	99	1410	6.51966	32	10	62	72	0	0	240422.49	0	1	0	0	0	1
s	CB7	99	1410	6.51966	32	10	62	72	0	0	214424.325	0	1	0	0	0	1
s	CB7	99	1410	6.51966	32	10	62	72	0	0	240462.315	0	1	0	0	0	0
s	CB7	99	1410	6.51966	32	10	62	72	0	1	212732.225	0	1	0	0	0	0
s	CB7	99	1410	6.51966	32	10	62	72	0	0	141693.94	0	1	0	0	0	0
s	CB7	100	940	4.31399	14.13	4	36	40	0	0	96904.69	0	1	0	0	0	1
s	CB7	100	940	4.31399	14.13	4	36	40	0	0	164686.04	0	1	0	0	0	1
s	CB7	99	1410	6.51966	32	10	62	72	0	0	361694.365	0	1	0	0	0	1
s	CB7	99	1410	6.51966	32	10	62	72	0	0	55400.645	0	1	0	0	0	0
s	CB7	99	1410	6.51966	32	10	62	72	0	0	73306.115	0	1	0	0	0	1
s	CB7	99	1410	6.51966	32	10	62	72	0	0	156304.175	0	1	0	0	0	1
s	CB7	99	1410	6.51966	32	10	62	72	0	0	240710.46	0	1	0	0	0	1
s	CB7	99	1410	6.51966	32	10	62	72	0	0	110374.395	0	1	0	0	0	0
s	CB7	99	1410	6.51966	32	10	62	72	0	4	80910.415	0	1	0	3	0	1
s	CB7	99	1410	6.51966	32	10	62	72	0	0	120033.01	0	1	0	0	0	1
s	CB7	99	1410	6.51966	32	10	62	72	0	0	254200.94	0	1	0	0	0	1
s	CB7	99	1410	6.51966	32	10	62	72	0	0	247260.875	0	1	0	0	0	1
s	CB7	100	940	4.31399	14.13	4	36	40	0	0	181093.935	0	1	0	0	0	1
s	CB7	100	940	4.31399	14.13	4	36	40	0	0	257387.79	0	1	0	0	0	1
s	CB7	99	1410	6.51966	32	10	62	72	0	0	201521.45	0	1	0	0	0	0
s	CB7	100	940	4.31399	14.13	4	36	40	0	0	82266.985	0	1	0	0	0	1
s	CB7	99	1410	6.51966	32	10	62	72	0	0	96201.705	0	1	0	0	0	1
s	CB7	99	1410	6.51966	32	10	62	72	0	4	132422.65	0	1	0	0	0	1
s	CB7	99	1410	6.51966	32	10	62	72	0	0	120901.855	0	1	0	0	0	1
s	CB7	100	940	4.31399	14.13	4	36	40	0	0	115492.825	0	1	0	0	0	1
s	CB7	99	1410	6.51966	32	10	62	72	0	0	173483.235	0	1	0	0	0	1
s	CB7	99	1410	6.51966	32	10	62	72	0	0	79106.07	0	1	0	0	0	1
s	CB7	99	1410	6.51966	32	10	62	72	0	0	65411.795	0	1	0	0	0	1
s	CB7	99	1410	6.51966	32	10	62	72	0	1	126903.715	0	1	0	0	0	1
s	CB7	99	1410	6.51966	32	10	62	72	0	0	153212.745	0	1	0	0	0	1
s	CB7	99	1410	6.51966	32	10	62	72	0	0	39034.98	0	1	0	0	0	1
s	CB7	99	1410	6.51966	32	10	62	72	0	0	61303.32	0	1	0	0	0	1
s	CB7	99	1410	6.51966	32	10	62	72	0	0	238236.105	0	1	0	0	0	0
s	CB7	99	1410	6.51966	32	10	62	72	0	0	84396.42	0	1	0	0	0	0
s	CB7	99	1410	6.51966	32	10	62	72	0	0	24315.66	0	1	0	0	0	1
s	CB7	99	1410	6.51966	32	10	62	72	0	1&3	160869.085	0	1	0	0	0	0
s	CB7	99	1410	6.51966	32	10	62	72	0	1&4	58993.285	0	1	0	0	0	0
s	CB7	99	1410	6.51966	32	10	62	72	0	0	361564.28	0	1	0	0	0	1
s	CB7	99	1410	6.51966	32	10	62	72	0	0	210411.7	0	1	0	3	0	1
s	CB7	99	1410	6.51966	32	10	62	72	0	0	257059.165	0	1	0	0	0	0
s	CB7	100	940	4.31399	14.13	4	36	40	0	0	9880.865	0	1	0	0	0	1
s	CB7	100	940	4.31399	14.13	4	36	40	0	0	319773.205	0	1	0	0	0	1
s	CB7	100	940	4.31399	14.13	4	36	40	0	0	212713.385	0	1	0	3	0	1
s	CB7	100	940	4.31399	14.13	4	36	40	0	0	75314.485	0	1	0	3	0	1
s	CB7	100	940	4.31399	14.13	4	36	40	0	0	147836.085	0	1	0	0	0	1
s	CB7	100	940	4.31399	14.13	4	36	40	0	0	158507.195	0	1	0	3	0	0
s	CB7	100	940	4.31399	14.13	4	36	40	0	0	191030.335	0	1	0	0	0	1
s	CB7	100	940	4.31399	14.13	4	36	40	0	1	208878.625	0	1	0	0	0	1
s	CB7	100	940	4.31399	14.13	4	36	40	0	0	165012.425	0	1	0	0	0	1
s	CB7	100	940	4.31399	14.13	4	36	40	0	0	81288.18	0	1	0	0	0	1
s	CB7	99	1410	6.51966	32	10	62	72	0	0	252904.205	0	1	0	0	0	1
s	CB7	99	1410	6.51966	32	10	62	72	0	0	221451.39	0	1	0	0	0	0
s	CB7	99	1410	6.51966	32	10	62	72	0	0	246953.735	0	1	0	0	0	0
s	CB7	99	1410	6.51966	32	10	62	72	0	0	111690.94	0	1	0	0	0	1
s	CB7	99	1410	6.51966	32	10	62	72	0	0	102261	0	1	0	0	0	1
s	CB7	99	1410	6.51966	32	10	62	72	0	0	126059.97	0	1	0	0	0	1
s	CB7	99	1410	6.51966	32	10	62	72	0	0	121227.595	0	1	0	3	0	1
s	CB7	99	1410	6.51966	32	10	62	72	0	0	206253	0	1	0	0	0	1
s	CB7	100	940	4.31399	14.13	4	36	40	0	0	32356.44	0	1	0	0	0	1
s	CB7	99	1410	6.51966	32	10	62	72	0	0	245349.335	0	1	0	0	0	0
s	CB7	99	1410	6.51966	32	10	62	72	0	0	73506.64	0	1	0	0	0	0
s	CB7	99	1410	6.51966	32	10	62	72	0	0	27321.535	0	1	0	0	0	1
s	CB7	99	1410	6.51966	32	10	62	72	0	0	26807.89	0	1	0	0	0	1
s	CB7	99	1410	6.51966	32	10	62	72	0	0	105371.03	0	1	0	0	0	1
s	CB7	100	940	4.31399	14.13	5	36	41	0	1	139063.13	0	1	0	3	0	1
s	CB7	100	940	4.31399	14.13	5	36	41	0	0	39321.81	0	1	0	0	0	0
s	CB7	100	940	4.31399	14.13	5	36	41	0	1	173609.28	0	1	0	3	0	0
s	CB7	99	1410	6.51966	32	10	62	72	0	1	49637.33	0	1	0	0	0	1
s	CB7	99	1410	6.51966	32	10	62	72	0	0	165676.78	0	1	0	0	0	0
s	CB7	99	1410	6.51966	32	10	62	72	0	0	289169.015	0	1	0	0	0	1
s	CB7	99	1410	6.51966	32	10	62	72	3	0	NA	0	1	0	0	0	0
s	CB7	99	1410	6.51966	32	10	62	72	0	3	80354.77	0	1	0	0	0	0
s	CB7	99	1410	6.51966	32	10	62	72	0	0	127932.66	0	1	0	0	0	1
s	CB7	99	1410	6.51966	32	10	62	72	0	0	86543.605	0	1	0	0	0	0
s	CB7	99	1410	6.51966	32	10	62	72	0	0	49969.085	0	1	0	0	0	0
s	CB7	100	940	4.31399	14.13	5	36	41	3	1	NA	0	1	0	0	0	0
s	CB7	100	940	4.31399	14.13	5	36	41	3	0	NA	0	1	0	3	0	0
s	CB7	99	1410	6.51966	32	10	62	72	2	0	39204.5	0	1	0	0	0	0
s	CB7	99	1410	6.51966	32	10	62	72	3	0	NA	0	1	0	0	0	0
s	CB7	102	1339	7.114	32.74	11	63	74	0	0	214291.115	0	1	0	0	0	1
s	CB7	102	1339	7.114	32.74	11	63	74	0	0	235865.46	0	1	0	0	0	0
s	CB7	102	1339	7.114	32.74	11	63	74	0	0	136699.845	0	1	0	0	0	1
s	CB7	102	1339	7.114	32.74	11	63	74	0	1	126916.165	0	1	0	0	0	0
s	CB7	102	1339	7.114	32.74	11	63	74	0	1	83668.57	0	1	0	0	0	1
s	CB7	102	1339	7.114	32.74	11	63	74	0	0	230812.815	0	1	0	0	0	1
s	CB7	102	1339	7.114	32.74	11	63	74	0	1	220190.07	0	1	0	0	0	1
s	CB7	102	1339	7.114	32.74	11	63	74	0	0	194108.8	0	1	0	0	0	0
s	CB7	102	1339	7.114	32.74	11	63	74	0	0	138713.545	0	1	0	3	0	1
s	CB7	102	1339	7.114	32.74	11	63	74	0	0	189171.595	0	1	0	0	0	1
s	CB7	102	1339	7.114	32.74	11	63	74	0	0	80720.22	0	1	0	0	0	1
s	CB7	102	1339	7.114	32.74	11	63	74	0	2	134696.96	0	1	0	0	0	1
s	CB7	102	1339	7.114	32.74	11	63	74	2	2	67675.7	0	1	0	0	0	0
s	CB7	102	1339	7.114	32.74	11	63	74	0	2	46955.275	0	1	0	0	0	1
s	CB7	102	1339	7.114	32.74	11	63	74	0	0	125736.06	0	1	0	0	0	1
s	CB7	102	1339	7.114	32.74	11	63	74	0	0	146358.105	0	1	0	3	0	0
s	CB7	102	1339	7.114	32.74	11	63	74	0	3	22441.11	0	1	0	0	0	1
s	CB7	102	1339	7.114	32.74	11	63	74	0	0	128316.935	0	1	0	0	0	0
s	CB7	102	1339	7.114	32.74	11	63	74	0	0	148194.52	0	1	0	0	0	1
s	CB7	102	1339	7.114	32.74	11	63	74	0	4	252684.51	0	1	0	3	0	1
s	CB7	102	1339	7.114	32.74	11	63	74	0	0	78248.565	0	1	0	0	0	1
s	CB7	102	1339	7.114	32.74	11	63	74	0	0	33297.185	0	1	0	0	0	0
s	CB7	102	1339	7.114	32.74	11	63	74	0	3	55959.91	0	1	0	3	0	1
s	CB7	102	1339	7.114	32.74	11	63	74	0	0	90550.87	0	1	0	0	0	0
s	CB7	102	1339	7.114	32.74	11	63	74	0	0	140907.305	0	1	0	0	0	1
s	CB7	102	1339	7.114	32.74	11	63	74	0	0	123012.625	0	1	0	0	0	1
s	CB7	102	1339	7.114	32.74	11	63	74	0	0	124211.095	0	1	0	0	0	1
s	CB7	102	1339	7.114	32.74	11	63	74	0	0	255275.95	0	1	0	0	0	1
s	CB7	102	1339	7.114	32.74	11	63	74	0	0	50003.275	0	1	0	0	0	0
s	CB7	102	1339	7.114	32.74	11	63	74	0	0	151729.555	0	1	0	0	0	1
s	CB7	102	1339	7.114	32.74	11	63	74	0	0	201215.92	0	1	0	3	0	0
s	CB7	102	1339	7.114	32.74	11	63	74	0	0	143675.395	0	1	0	0	0	1
s	CB7	102	1339	7.114	32.74	11	63	74	0	0	210992.04	0	1	0	0	0	1
s	CB7	102	1339	7.114	32.74	11	63	74	0	0	101252.975	0	1	0	0	0	1
s	CB7	102	1339	7.114	32.74	11	63	74	0	3	54999.9	0	1	0	0	0	0
s	CB7	102	1339	7.114	32.74	11	63	74	0	0	441683.25	0	1	0	0	0	1
s	CB7	102	1339	7.114	32.74	11	63	74	0	3	227813.36	0	1	0	3	0	1
s	CB7	102	1339	7.114	32.74	11	63	74	0	0	183991.915	0	1	0	0	0	1
s	CB7	102	1339	7.114	32.74	11	63	74	0	0	122526.295	0	1	0	0	0	1
s	CB7	102	1339	7.114	32.74	11	63	74	0	0	74527.32	0	1	0	0	0	1
s	CB7	102	1339	7.114	32.74	11	63	74	0	0	308656.325	0	1	0	0	0	1
s	CB7	102	1339	7.114	32.74	11	63	74	0	0	277982.195	0	1	0	0	0	1
s	CB7	102	1339	7.114	32.74	11	63	74	0	0	93644.225	0	1	0	0	0	0
s	CB7	102	1339	7.114	32.74	11	63	74	0	0	183672.62	0	1	0	3	0	0
s	CB7	102	1339	7.114	32.74	11	63	74	0	0	60569.21	0	1	0	0	0	0
s	CB7	102	1339	7.114	32.74	11	63	74	0	0	210861.565	0	1	0	0	0	1
s	CB7	102	1339	7.114	32.74	11	63	74	0	0	222706.35	0	1	0	0	0	1
s	CB7	102	1339	7.114	32.74	11	63	74	0	0	120900.405	0	1	0	0	0	1
s	CB7	102	1339	7.114	32.74	11	63	74	0	0	306803.64	0	1	0	0	0	1
s	CB7	102	1339	7.114	32.74	11	63	74	0	0	105605.76	0	1	0	0	0	0
s	CB7	102	1339	7.114	32.74	11	63	74	0	0	87144.65	0	1	0	0	0	1
s	CB7	102	1339	7.114	32.74	11	63	74	0	4	61001.14	0	1	0	3	0	1
s	CB7	102	1339	7.114	32.74	11	63	74	0	0	5265.555	0	1	0	0	0
s	CB7	102	1339	7.114	32.74	11	63	74	0	0	233206.57	0	1	0	0	0	1
s	CB7	102	1339	7.114	32.74	11	63	74	0	0	61384.245	0	1	0	0	0	1
s	CB7	102	1339	7.114	32.74	11	63	74	0	0	12957.865	0	1	0	0	0	0
s	CB7	102	1339	7.114	32.74	11	63	74	0	0	71396.39	0	1	0	0	0	0
s	CB7	102	1339	7.114	32.74	11	63	74	2	0	50969.04	0	1	0	0	0	0
s	CB7	102	1339	7.114	32.74	11	63	74	0	0	204870.86	0	1	0	0	0	1
s	CB7	102	1339	7.114	32.74	11	63	74	0	0	62877.475	0	1	0	0	0	0
s	CB7	102	1339	7.114	32.74	11	63	74	0	0	129351.865	0	1	0	0	0	0
s	CB7	95	1365	16.15	72.24	17	170	187	0	0	146108	1	1	0	0	0	0
s	CB7	95	1365	16.15	72.24	17	170	187	0	0	NA	1	1	0	0	0	1
s	CB7	96	1213	5.857	24.65	3	65	68	0	0	81730.885	0	1	0	0	0	0
s	CB7	96	1213	5.857	24.65	3	65	68	0	0	NA	1	1	0	3	0	1
s	CB7	96	1213	5.857	24.65	3	65	68	0	0	NA	0	1	0	0	0	NA
s	CB7	97	1228	5.509	23.62	2	57	59	0	1	NA	0	1	0	0	0	1
s	CB7	97	1228	5.509	23.62	2	57	59	0	0	103313.98	1	1	0	0	0	1
s	CB7	102	1339	7.114	32.74	11	63	74	0	0	NA	1	1	0	0	0	1
s	CB7	102	1339	7.114	32.74	11	63	74	0	0	NA	0	1	0	0	0	1
s	CB21	20	1341	7.058	32.56	4	28	32	0	0	368776.295	0	1	0	0	0	1
s	CB21	20	1341	7.058	32.56	4	28	32	0	0	511303.255	0	1	0	3	0	1
s	CB21	20	1341	7.058	32.56	4	28	32	0	0	584691.985	0	1	0	0	0	1
s	CB21	20	1341	7.058	32.56	4	28	32	0	0	257628.51	0	1	0	0	0	0
s	CB21	20	1341	7.058	32.56	4	28	32	0	0	109020.2	0	1	0	3	0	0
s	CB21	20	1341	7.058	32.56	4	28	32	0	0	297504.065	0	1	0	0	0	1
s	CB21	20	1341	7.058	32.56	4	28	32	0	0	100066.47	0	1	0	3	0	1
s	CB21	20	1341	7.058	32.56	4	28	32	0	0	317149.23	0	1	0	3	0	1
s	CB21	20	1341	7.058	32.56	4	28	32	0	0	285218.15	0	1	0	0	0	0
s	CB21	20	1341	7.058	32.56	4	28	32	0	2&1	381923.425	0	1	0	0	0	1
s	CB21	20	1341	7.058	32.56	4	28	32	0	0	48593.28	0	1	0	0	0	0
s	CB21	20	1341	7.058	32.56	4	28	32	0	0	323366.02	0	1	0	3	0	0
s	CB21	20	1341	7.058	32.56	4	28	32	0	0	444501.195	0	1	0	0	0	1
s	CB21	20	1341	7.058	32.56	4	28	32	0	0	198392.745	0	1	0	0	0	1
s	CB21	20	1341	7.058	32.56	4	28	32	0	0	72026.185	0	1	0	0	0	0
s	CB21	20	1341	7.058	32.56	4	28	32	0	0	146385.41	0	1	0	0	0	1
s	CB21	20	1341	7.058	32.56	4	28	32	0	0	339292.185	0	1	0	0	0	0
s	CB21	20	1341	7.058	32.56	4	28	32	0	0	185359.925	0	1	0	0	0	1
s	CB21	20	1341	7.058	32.56	4	28	32	0	0	447619.26	0	1	0	0	0	1
s	CB21	20	1341	7.058	32.56	4	28	32	0	2	353298.76	0	1	0	0	0	0
s	CB21	20	1341	7.058	32.56	4	28	32	0	4	236145.315	0	1	0	3	0	0
s	CB21	20	1341	7.058	32.56	4	28	32	0	0	68046.6	0	1	0	3	0	0
s	CB21	20	1341	7.058	32.56	4	28	32	0	3	130280.795	0	1	0	3	0	1
s	CB21	20	1341	7.058	32.56	4	28	32	2	2	59682.795	0	1	0	0	0	0
s	CB21	21	1320	7.722	34.76	5	33	38	0	0	322555.41	0	1	0	0	0	1
s	CB21	21	1320	7.722	34.76	5	33	38	0	0	387619.885	0	1	0	0	0	1
s	CB21	21	1320	7.722	34.76	5	33	38	0	0	210290.82	0	1	0	0	0	1
s	CB21	21	1320	7.722	34.76	5	33	38	0	0	104867.86	0	1	0	0	0	0
s	CB21	21	1320	7.722	34.76	5	33	38	0	0	122997.415	0	1	0	0	0	1
s	CB21	21	1320	7.722	34.76	5	33	38	0	0	113469.63	0	1	0	0	0	1
s	CB21	21	1320	7.722	34.76	5	33	38	0	0	146901.855	0	1	0	0	0	1
s	CB21	21	1320	7.722	34.76	5	33	38	0	0	347098.78	0	1	0	0	0	1
s	CB21	21	1320	7.722	34.76	5	33	38	0	0	258917.355	0	1	0	3	0	0
s	CB21	21	1320	7.722	34.76	5	33	38	0	0	300850.8	0	1	0	3	0	0
s	CB21	21	1320	7.722	34.76	5	33	38	0	0	197122.43	0	1	0	3	0	1
s	CB21	21	1320	7.722	34.76	5	33	38	0	0	21798.705	0	1	0	0	0	0
s	CB21	21	1320	7.722	34.76	5	33	38	0	3	223504.355	0	1	0	0	0	0
s	CB21	21	1320	7.722	34.76	5	33	38	0	0	256240.61	0	1	0	0	0	0
s	CB21	21	1320	7.722	34.76	5	33	38	0	0	349541.79	0	1	0	0	0	1
s	CB21	21	1320	7.722	34.76	5	33	38	0	0	247942.22	0	1	0	0	0	1
s	CB21	21	1320	7.722	34.76	5	33	38	0	0	125749.1	0	1	0	0	0	0
s	CB21	21	1320	7.722	34.76	5	33	38	0	0	56427.99	0	1	0	0	0	1
s	CB21	21	1320	7.722	34.76	5	33	38	0	0	248992.095	0	1	0	3	0	1
s	CB21	21	1320	7.722	34.76	5	33	38	0	0	35628.95	0	1	0	0	0	0
s	CB21	21	1320	7.722	34.76	5	33	38	0	0	279189.98	0	1	0	3	0	1
s	CB21	21	1320	7.722	34.76	5	33	38	0	0	104298.45	0	1	0	3	0	1
s	CB21	21	1320	7.722	34.76	5	33	38	0	0	202004.01	0	1	0	0	0	0
s	CB21	21	1320	7.722	34.76	5	33	38	0	1&4	44971.85	0	1	0	3	0	0
s	CB21	21	1320	7.722	34.76	5	33	38	0	4	69459.53	0	1	0	3	0	1
s	CB21	21	1320	7.722	34.76	5	33	38	0	4	287286.415	0	1	0	0	0	0
s	CB21	21	1320	7.722	34.76	5	33	38	0	0	319276.29	0	1	0	0	0	1
s	CB21	21	1320	7.722	34.76	5	33	38	0	0	356405.77	0	1	0	0	0	1
s	CB21	21	1320	7.722	34.76	5	33	38	0	4	395068.405	0	1	0	3	0	1
s	CB21	21	1320	7.722	34.76	5	33	38	0	0	203591.41	0	1	0	0	0	0
s	CB21	21	1320	7.722	34.76	5	33	38	0	0	44353.28	0	1	NA			0
s	CB21	22	1118	13.881	50.72	7	115	122	0	0	237865.505	0	1	0	0	0	1
s	CB21	22	1118	13.881	50.72	7	115	122	0	0	106148.165	0	1	0	3	0	0
s	CB21	22	1118	13.881	50.72	7	115	122	0	0	73454.91	0	1	0	3	0	1
s	CB21	22	1118	13.881	50.72	7	115	122	0	0	202750.09	0	1	0	0	0	0
s	CB21	22	1118	13.881	50.72	7	115	122	0	0	306953.925	0	1	0	0	0	1
s	CB21	22	1118	13.881	50.72	7	115	122	0	0	157468.515	0	1	0	0	0	1
s	CB21	22	1118	13.881	50.72	7	115	122	0	3	81564.51	0	1	0	3	0	0
s	CB21	22	1118	13.881	50.72	7	115	122	0	0	194758.015	0	1	0	3	0	1
s	CB21	22	1118	13.881	50.72	7	115	122	0	0	45891.5	0	1	0	3	0	0
s	CB21	22	1118	13.881	50.72	7	115	122	0	0	119724.24	0	1	0	0	0	0
s	CB21	22	1118	13.881	50.72	7	115	122	0	0	189887.965	0	1	0	3	0	1
s	CB21	22	1118	13.881	50.72	7	115	122	0	0	182989.08	0	1	0	0	0	0
s	CB21	22	1118	13.881	50.72	7	115	122	0	0	198669.38	0	1	0	3	0	0
s	CB21	22	1118	13.881	50.72	7	115	122	0	0	104657.46	0	1	0	0	0	0
s	CB21	22	1118	13.881	50.72	7	115	122	0	0	58565.735	0	1	0	0	0	0
s	CB21	22	1118	13.881	50.72	7	115	122	0	0	162893.735	0	1	0	3	0	0
s	CB21	22	1118	13.881	50.72	7	115	122	0	0	107654.43	0	1	0	0	0	0
s	CB21	22	1118	13.881	50.72	7	115	122	0	0	96162.235	0	1	0	3	0	1
s	CB21	22	1118	13.881	50.72	7	115	122	0	0	161151.12	0	1	0	0	0	1
s	CB21	24	1324	3.20113	16.07	4	17	21	0	0	203830.925	0	1	0	3	0	0
s	CB21	22	1118	13.881	50.72	7	115	122	0	0	304071.495	0	1	0	0	0	1
s	CB21	24	1324	3.20113	16.07	4	17	21	0	0	43445.325	0	1	0	3	0	0
s	CB21	22	1118	13.881	50.72	7	115	122	0	0	72003.435	0	1	0	0	0	1
s	CB21	22	1118	13.881	50.72	7	115	122	0	0	221062.975	0	1	0	3	0	1
s	CB21	22	1118	13.881	50.72	7	115	122	0	0	146099.41	0	1	0	0	2	0
s	CB21	22	1118	13.881	50.72	7	115	122	0	0	218982.87	0	1	0	0	0	1
s	CB21	22	1118	13.881	50.72	7	115	122	0	0	137700.615	0	1	0	3	0	0
s	CB21	22	1118	13.881	50.72	7	115	122	0	0	91044.18	0	1	0	3	0	0
s	CB21	22	1118	13.881	50.72	7	115	122	0	0	48165.33	0	1	0	3	0	0
s	CB21	22	1118	13.881	50.72	7	115	122	0	0	132658.445	0	1	0	0	0	1
s	CB21	22	1118	13.881	50.72	7	115	122	0	0	64138.755	0	1	0	0	0	0
s	CB21	22	1118	13.881	50.72	7	115	122	0	0	164201.03	0	1	0	0	0	0
s	CB21	22	1118	13.881	50.72	7	115	122	0	0	431490.04	0	1	0	0	0	1
s	CB21	22	1118	13.881	50.72	7	115	122	0	0	94653.58	0	1	0	3	0	1
s	CB21	22	1118	13.881	50.72	7	115	122	0	0	126311.245	0	1	0	0	0	1
s	CB21	22	1118	13.881	50.72	7	115	122	0	0	129289.94	0	1	0	3	0	0
s	CB21	22	1118	13.881	50.72	7	115	122	0	4	93855.75	0	1	0	3	0	1
s	CB21	22	1118	13.881	50.72	7	115	122	0	0	112890.885	0	1	0	3	0	0
s	CB21	22	1118	13.881	50.72	7	115	122	0	0	187427.29	0	1	0	3	0	1
s	CB21	24	1324	3.20113	16.07	4	17	21	0	0	110840.535	0	1	0	0	0	1
s	CB21	24	1324	3.20113	16.07	4	17	21	0	2	168721.435	0	1	0	0	0	0
s	CB21	24	1324	3.20113	16.07	4	17	21	0	0	45289.5	0	1	0	3	0	0
s	CB21	24	1324	3.20113	16.07	4	17	21	0	0	157324.13	0	1	0	3	0	0
s	CB21	22	1118	13.881	50.72	7	115	122	0	0	120381.955	0	1	0	0	0	0
s	CB21	22	1118	13.881	50.72	7	115	122	0	0	147592.31	0	1	0	0	0	1
s	CB21	22	1118	13.881	50.72	7	115	122	0	0	208986.945	0	1	0	0	0	0
s	CB21	22	1118	13.881	50.72	7	115	122	0	0	88799.085	0	1	0	3	0	1
s	CB21	22	1118	13.881	50.72	7	115	122	0	0	169959.1	0	1	0	0	0	1
s	CB21	24	1324	3.20113	16.07	4	17	21	0	4	43887.42	0	1	0	3	0	0
s	CB21	22	1118	13.881	50.72	7	115	122	0	0	87061.61	0	1	0	3	0	0
s	CB21	22	1118	13.881	50.72	7	115	122	0	0	147007.245	0	1	0	3	0	1
s	CB21	22	1118	13.881	50.72	7	115	122	0	1&2	100753.665	0	1	0	0	0	1
s	CB21	22	1118	13.881	50.72	7	115	122	0	0	216220.45	0	1	0	0	0	1
s	CB21	22	1118	13.881	50.72	7	115	122	0	0	102709.31	0	1	0	3	0	1
s	CB21	22	1118	13.881	50.72	7	115	122	0	0	180698.525	0	1	0	3	0	1
s	CB21	22	1118	13.881	50.72	7	115	122	0	1&4	41597.09	0	1	0	3	0	0
s	CB21	22	1118	13.881	50.72	7	115	122	0	0	120370.52	0	1	0	3	0	0
s	CB21	22	1118	13.881	50.72	7	115	122	0	1	82978.675	0	1	0	3	0	0
s	CB21	22	1118	13.881	50.72	7	115	122	0	1	68144.81	0	1	0	3	0	0
s	CB21	22	1118	13.881	50.72	7	115	122	0	0	107517.485	0	1	0	0	0	0
s	CB21	22	1118	13.881	50.72	7	115	122	0	2	73442.55	0	1	0	3	0	1
s	CB21	22	1118	13.881	50.72	7	115	122	0	0	106726.86	0	1	0	3	0	0
s	CB21	22	1118	13.881	50.72	7	115	122	0	0	303147.35	0	1	0	0	0	0
s	CB21	22	1118	13.881	50.72	7	115	122	0	0	306826.455	0	1	0	3	0	1
s	CB21	22	1118	13.881	50.72	7	115	122	0	0	63440.57	0	1	0	3	0	1
s	CB21	22	1118	13.881	50.72	7	115	122	0	0	86809.105	0	1	0	3	0	1
s	CB21	22	1118	13.881	50.72	7	115	122	0	0	74640.045	0	1	0	0	0	1
s	CB21	22	1118	13.881	50.72	7	115	122	0	0	230955.76	0	1	0	0	0	0
s	CB21	22	1118	13.881	50.72	7	115	122	0	0	380556.575	0	1	0	0	0	1
s	CB21	22	1118	13.881	50.72	7	115	122	0	0	61842.42	0	1	0	0	0	1
s	CB21	24	1324	3.20113	16.07	4	17	21	0	0	175741.725	0	1	0	3	0	0
s	CB21	24	1324	3.20113	16.07	4	17	21	0	0	142418.85	0	1	0	0	0	1
s	CB21	24	1324	3.20113	16.07	4	17	21	0	0	102834.545	0	1	0	3	0	1
s	CB21	22	1118	13.881	50.72	7	115	122	0	0	299042.105	0	1	0	3	0	0
s	CB21	22	1118	13.881	50.72	7	115	122	0	0	219362.62	0	1	0	3	0	1
s	CB21	22	1118	13.881	50.72	7	115	122	0	0	35177.185	0	1	0	3	0	1
s	CB21	24	1324	3.20113	16.07	4	17	21	0	0	77859.81	0	1	0	3	0	0
s	CB21	22	1118	13.881	50.72	7	115	122	0	0	218758.33	0	1	0	0	0	1
s	CB21	22	1118	13.881	50.72	7	115	122	0	0	42752.615	0	1	0	0	0	1
s	CB21	22	1118	13.881	50.72	7	115	122	0	0	57786.85	0	1	0	0	0	1
s	CB21	22	1118	13.881	50.72	7	115	122	0	0	42732.93	0	1	0	3	0	0
s	CB21	22	1118	13.881	50.72	7	115	122	0	0	100872.41	0	1	0	0	0	0
s	CB21	22	1118	13.881	50.72	7	115	122	0	0	150169.46	0	1	0	3	0	1
s	CB21	22	1118	13.881	50.72	7	115	122	0	0	177591.385	0	1	0	0	0	1
s	CB21	22	1118	13.881	50.72	7	115	122	0	0	265597.24	0	1	0	3	0	1
s	CB21	22	1118	13.881	50.72	7	115	122	0	0	104812.27	0	1	0	3	0	1
s	CB21	22	1118	13.881	50.72	7	115	122	0	0	330893.36	0	1	0	3	0	1
s	CB21	22	1118	13.881	50.72	7	115	122	0	0	350912.61	0	1	0	0	0	1
s	CB21	22	1118	13.881	50.72	7	115	122	0	0	120471.595	0	1	0	0	0	0
s	CB21	22	1118	13.881	50.72	7	115	122	0	0	101746.75	0	1	0	0	0	1
s	CB21	22	1118	13.881	50.72	7	115	122	0	0	54999.345	0	1	0	0	0	0
s	CB21	22	1118	13.881	50.72	7	115	122	0	0	123564.665	0	1	0	3	0	0
s	CB21	22	1118	13.881	50.72	7	115	122	0	0	35597.69	0	1	0	3	0	1
s	CB21	22	1118	13.881	50.72	7	115	122	0	0	359712.575	0	1	0	3	0	0
s	CB21	22	1118	13.881	50.72	7	115	122	0	0	169876.845	0	1	0	0	0	0
s	CB21	24	1324	3.20113	16.07	4	17	21	0	0	343938.19	0	1	0	0	0	1
s	CB21	24	1324	3.20113	16.07	4	17	21	0	0	221600.82	0	1	0	3	0	1
s	CB21	24	1324	3.20113	16.07	4	17	21	0	0	152164.045	0	1	0	0	0	1
s	CB21	22	1118	13.881	50.72	7	115	122	0	0	129637.085	0	1	0	0	0	0
s	CB21	22	1118	13.881	50.72	7	115	122	0	0	153845.015	0	1	0	3	0	1
s	CB21	22	1118	13.881	50.72	7	115	122	0	0	19271.225	0	1	0	3	0	0
s	CB21	22	1118	13.881	50.72	7	115	122	0	1&3	79072.565	0	1	0	3	0	1
s	CB21	22	1118	13.881	50.72	7	115	122	0	0	77195.08	0	1	0	3	0	1
s	CB21	22	1118	13.881	50.72	7	115	122	0	0	47336.265	0	1	0	0	0	1
s	CB21	22	1118	13.881	50.72	7	115	122	0	0	273591.695	0	1	0	3	0	0
s	CB21	22	1118	13.881	50.72	7	115	122	0	0	158459.595	0	1	0	3	0	1
s	CB21	22	1118	13.881	50.72	7	115	122	0	0	30434.735	0	1	0	0	0	0
s	CB21	22	1118	13.881	50.72	7	115	122	0	0	94523.89	0	1	0	3	0	0
s	CB21	22	1118	13.881	50.72	7	115	122	0	0	101033.2	0	1	0	3	0	0
s	CB21	22	1118	13.881	50.72	7	115	122	0	0	273897.275	0	1	0	3	0	1
s	CB21	22	1118	13.881	50.72	7	115	122	0	0	295060.725	0	1	0	0	0	1
s	CB21	22	1118	13.881	50.72	7	115	122	0	0	302644.865	0	1	0	0	0	1
s	CB21	22	1118	13.881	50.72	7	115	122	0	0	34938.845	0	1	0	0	0	0
s	CB21	22	1118	13.881	50.72	7	115	122	0	0	190585.745	0	1	0	3	0	1
s	CB21	22	1118	13.881	50.72	7	115	122	0	0	122706.145	0	1	0	3	0	1
s	CB21	22	1118	13.881	50.72	7	115	122	0	0	263583.69	0	1	0	0	0	1
s	CB21	22	1118	13.881	50.72	7	115	122	0	0	145896.485	0	1	0	0	0	1
s	CB21	22	1118	13.881	50.72	7	115	122	0	0	116475.015	0	1	0	3	0	0
s	CB21	22	1118	13.881	50.72	7	115	122	0	0	81549.92	0	1	0	3	0	0
s	CB21	22	1118	13.881	50.72	7	115	122	0	0	59846	0	1	0	0	0	0
s	CB21	22	1118	13.881	50.72	7	115	122	0	0	8408.915	0	1	0	0	0	1
s	CB21	22	1118	13.881	50.72	7	115	122	0	0	191907.485	0	1	0	3	0	1
s	CB21	22	1118	13.881	50.72	7	115	122	0	0	83675.66	0	1	0	3	0	0
s	CB21	22	1118	13.881	50.72	7	115	122	0	0	388951	0	1	0	3	0	1
s	CB21	25	1312	6.715	30.38	7	28	35	0	0	167867.91	0	1	0	0	0	1
s	CB21	25	1312	6.715	30.38	7	28	35	0	0	134854.72	0	1	0	0	0	1
s	CB21	25	1312	6.715	30.38	7	28	35	0	0	140977.595	0	1	0	0	0	1
s	CB21	25	1312	6.715	30.38	7	28	35	0	0	83663.725	0	1	0	0	0	0
s	CB21	25	1312	6.715	30.38	7	28	35	0	0	397356.17	0	1	0	3	0	1
s	CB21	25	1312	6.715	30.38	7	28	35	0	4	231593.725	0	1	0	3	0	1
s	CB21	25	1312	6.715	30.38	7	28	35	0	0	82732.63	0	1	0	3	0	1
s	CB21	25	1312	6.715	30.38	7	28	35	0	0	170072.55	0	1	0	0	0	1
s	CB21	25	1312	6.715	30.38	7	28	35	0	0	427257.385	0	1	0	3	0	1
s	CB21	25	1312	6.715	30.38	7	28	35	0	0	218341.855	0	1	0	3	0	0
s	CB21	25	1312	6.715	30.38	7	28	35	0	0	258081.555	0	1	0	3	0	0
s	CB21	25	1312	6.715	30.38	7	28	35	0	0	263616.045	0	1	0	3	0	0
s	CB21	25	1312	6.715	30.38	7	28	35	0	0	162077.98	0	1	0	0	0	0
s	CB21	25	1312	6.715	30.38	7	28	35	0	0	135133.79	0	1	0	3	0	0
s	CB21	25	1312	6.715	30.38	7	28	35	0	0	418826.63	0	1	0	0	0	1
s	CB21	25	1312	6.715	30.38	7	28	35	0	0	222090.98	0	1	0	0	0	1
s	CB21	25	1312	6.715	30.38	7	28	35	0	0	326206.505	0	1	0	0	0	1
s	CB21	25	1312	6.715	30.38	7	28	35	0	0	328410.66	0	1	0	3	0	1
s	CB21	25	1312	6.715	30.38	7	28	35	0	0	270031.05	0	1	0	0	0	1
s	CB21	25	1312	6.715	30.38	7	28	35	0	3	137824.27	0	1	0	3	0	1
s	CB21	25	1312	6.715	30.38	7	28	35	0	0	143781.44	0	1	0	0	0	0
s	CB21	25	1312	6.715	30.38	7	28	35	0	0	519788.815	0	1	0	0	0	1
s	CB21	25	1312	6.715	30.38	7	28	35	0	0	135953.17	0	1	0	3	0	0
s	CB21	25	1312	6.715	30.38	7	28	35	0	0	156925.135	0	1	0	0	0	0
s	CB21	25	1312	6.715	30.38	7	28	35	0	0	290149.46	0	1	0	0	0	0
s	CB21	25	1312	6.715	30.38	7	28	35	0	4	253557.48	0	1	0	3	0	1
s	CB21	24	1324	3.20113	16.07	4	17	21	0	0	NA	0	1	0	3	0	0
s	CB21	22	1118	13.881	50.72	7	115	122	0	0	65863.225	0	1	0	0	0	1
s	CB21	24	1324	3.20113	16.07	4	17	21	0	4	165858.675	0	1	0	0	0	0
s	CB21	24	1324	3.20113	16.07	4	17	21	0	0	92890.825	0	1	0	0	0	1
s	CB21	22	1118	13.881	50.72	7	115	122	0	3	39178.53	0	1	0	0	0	1
s	CB21	22	1118	13.881	50.72	7	115	122	0	0	564854.765	0	1	0	0	0	0
s	CB21	22	1118	13.881	50.72	7	115	122	0	0	17538.67	0	1	0	0	0	1
s	CB21	22	1118	13.881	50.72	7	115	122	0	0	137707.83	0	1	0	0	0	0
s	CB21	22	1118	13.881	50.72	7	115	122	0	0	211836.22	0	1	0	0	0	0
s	CB21	22	1118	13.881	50.72	7	115	122	0	0	63951.44	0	1	0	0	0	1
s	CB21	22	1118	13.881	50.72	7	115	122	0	0	17247.245	0	1	0	3	0	1
s	CB21	26	1496	10.015	50.58	17	57	74	0	0	91630.78	0	1	0	0	0	0
s	CB21	26	1496	10.015	50.58	17	57	74	0	0	227499.205	0	1	0	3	0	1
s	CB21	26	1496	10.015	50.58	17	57	74	0	0	117512.545	0	1	0	0	0	1
s	CB21	26	1496	10.015	50.58	17	57	74	0	0	170687.095	0	1	0	0	0	0
s	CB21	26	1496	10.015	50.58	17	57	74	0	0	94711.345	0	1	0	3	0	1
s	CB21	26	1496	10.015	50.58	17	57	74	0	0	214970.755	0	1	0	0	0	0
s	CB21	26	1496	10.015	50.58	17	57	74	0	3	120258.775	0	1	0	0	0	0
s	CB21	26	1496	10.015	50.58	17	57	74	0	0	104697.79	0	1	0	0	0	1
s	CB21	26	1496	10.015	50.58	17	57	74	0	0	192629.435	0	1	0	3	0	1
s	CB21	26	1496	10.015	50.58	17	57	74	0	0	90658.685	0	1	0	3	0	1
s	CB21	26	1496	10.015	50.58	17	57	74	0	0	239201.72	0	1	0	3	0	1
s	CB21	26	1496	10.015	50.58	17	57	74	0	0	122224.15	0	1	0	0	0	0
s	CB21	26	1496	10.015	50.58	17	57	74	0	1	92063.47	0	1	0	0	0	0
s	CB21	26	1496	10.015	50.58	17	57	74	0	1	131454.545	0	1	0	3	0	0
s	CB21	26	1496	10.015	50.58	17	57	74	0	0	147263.87	0	1	0	3	0	0
s	CB21	26	1496	10.015	50.58	17	57	74	0	0	100739.9	0	1	0	0	0	0
s	CB21	26	1496	10.015	50.58	17	57	74	0	4	375928.005	0	1	0	3	0	0
s	CB21	26	1496	10.015	50.58	17	57	74	0	1	393397.425	0	1	0	0	0	1
s	CB21	26	1496	10.015	50.58	17	57	74	0	0	306223.685	0	1	0	3	0	1
s	CB21	26	1496	10.015	50.58	17	57	74	0	0	98674.135	0	1	0	0	0	1
s	CB21	26	1496	10.015	50.58	17	57	74	0	3	127734.095	0	1	0	0	0	1
s	CB21	26	1496	10.015	50.58	17	57	74	0	0	130308.345	0	1	0	3	0	1
s	CB21	26	1496	10.015	50.58	17	57	74	0	0	65832.35	0	1	0	3	0	1
s	CB21	26	1496	10.015	50.58	17	57	74	0	0	247051.4	0	1	0	3	0	1
s	CB21	26	1496	10.015	50.58	17	57	74	0	0	311301.295	0	1	0	3	0	1
s	CB21	26	1496	10.015	50.58	17	57	74	0	0	85727.125	0	1	0	3	0	0
s	CB21	26	1496	10.015	50.58	17	57	74	0	0	77548.455	0	1	0	0	0	0
s	CB21	26	1496	10.015	50.58	17	57	74	0	0	230701.81	0	1	0	3	0	1
s	CB21	26	1496	10.015	50.58	17	57	74	0	0	154248.545	0	1	0	3	0	1
s	CB21	26	1496	10.015	50.58	17	57	74	0	0	109480.575	0	1	0	0	0	0
s	CB21	26	1496	10.015	50.58	17	57	74	0	0	132367.335	0	1	0	0	0	1
s	CB21	26	1496	10.015	50.58	17	57	74	0	0	297211.145	0	1	0	0	0	0
s	CB21	26	1496	10.015	50.58	17	57	74	0	0	202675.1	0	1	0	3	0	0
s	CB21	26	1496	10.015	50.58	17	57	74	0	0	167227.72	0	1	0	0	0	1
s	CB21	26	1496	10.015	50.58	17	57	74	0	0	192736.45	0	1	0	0	0	0
s	CB21	26	1496	10.015	50.58	17	57	74	0	0	196392.39	0	1	0	0	0	1
s	CB21	26	1496	10.015	50.58	17	57	74	0	3	87689.595	0	1	0	0	0	0
s	CB21	26	1496	10.015	50.58	17	57	74	0	0	166180.88	0	1	0	3	0	0
s	CB21	26	1496	10.015	50.58	17	57	74	0	0	288177.09	0	1	0	0	0	1
s	CB21	26	1496	10.015	50.58	17	57	74	0	0	96126.38	0	1	0	0	0	0
s	CB21	26	1496	10.015	50.58	17	57	74	0	0	447010.255	0	1	0	3	0	0
s	CB21	26	1496	10.015	50.58	17	57	74	0	0	150791.86	0	1	0	0	0	1
s	CB21	26	1496	10.015	50.58	17	57	74	0	3	138435.545	0	1	0	0	0	0
s	CB21	26	1496	10.015	50.58	17	57	74	0	1	65407.74	0	1	0	0	0	0
s	CB21	26	1496	10.015	50.58	17	57	74	0	0	177441.67	0	1	0	3	0	0
s	CB21	26	1496	10.015	50.58	17	57	74	0	4	123507.985	0	1	0	0	0	0
s	CB21	26	1496	10.015	50.58	17	57	74	0	0	399397.2	0	1	0	0	0	1
s	CB21	26	1496	10.015	50.58	17	57	74	0	0	324963.955	0	1	0	0	0	1
s	CB21	26	1496	10.015	50.58	17	57	74	0	0	42353.66	0	1	0	0	0	1
s	CB21	26	1496	10.015	50.58	17	57	74	0	0	214210.345	0	1	0	0	0	0
s	CB21	26	1496	10.015	50.58	17	57	74	0	4	104018.86	0	1	0	3	0	0
s	CB21	26	1496	10.015	50.58	17	57	74	0	0	162845.215	0	1	0	3	0	1
s	CB21	26	1496	10.015	50.58	17	57	74	0	0	61586.655	0	1	0	0	0	1
s	CB21	26	1496	10.015	50.58	17	57	74	0	3&4	278650.9	0	1	0	3	0	0
s	CB21	26	1496	10.015	50.58	17	57	74	0	1&4	63982.43	0	1	0	0	0	1
s	CB21	21	1320	7.722	34.76	5	33	38	2	1&4	39554.29	0	1	0	0	0	1
s	CB21	27	1383	7.664	36.33	7	72	79	0	0	380706.705	0	1	0	0	0	1
s	CB21	27	1383	7.664	36.33	7	72	79	0	0	34314.125	0	1	0	3	0	0
s	CB21	27	1383	7.664	36.33	7	72	79	0	0	275637.225	0	1	0	0	0	0
s	CB21	27	1383	7.664	36.33	7	72	79	0	0	157151.725	0	1	0	0	0	1
s	CB21	27	1383	7.664	36.33	7	72	79	0	0	311971.51	0	1	0	3	0	0
s	CB21	27	1383	7.664	36.33	7	72	79	0	0	373188.395	0	1	0	0	0	1
s	CB21	27	1383	7.664	36.33	7	72	79	0	0	212351.625	0	1	0	0	0	0
s	CB21	27	1383	7.664	36.33	7	72	79	0	0	186951.275	0	1	0	0	0	1
s	CB21	27	1383	7.664	36.33	7	72	79	0	0	308280.305	0	1	0	0	0	1
s	CB21	27	1383	7.664	36.33	7	72	79	0	0	207067.33	0	1	0	0	0	1
s	CB21	27	1383	7.664	36.33	7	72	79	0	0	187227.175	0	1	0	0	0	0
s	CB21	27	1383	7.664	36.33	7	72	79	0	0	265633.015	0	1	0	0	0	1
s	CB21	27	1383	7.664	36.33	7	72	79	0	0	52063.815	0	1	0	0	0	0
s	CB21	27	1383	7.664	36.33	7	72	79	0	3	43677.005	0	1	0	0	0	0
s	CB21	27	1383	7.664	36.33	7	72	79	0	0	132819.145	0	1	0	0	0	1
s	CB21	27	1383	7.664	36.33	7	72	79	0	0	230956.43	0	1	0	3	0	1
s	CB21	27	1383	7.664	36.33	7	72	79	0	0	53937.87	0	1	0	0	0	1
s	CB21	27	1383	7.664	36.33	7	72	79	0	0	130435.205	0	1	0	0	0	0
s	CB21	27	1383	7.664	36.33	7	72	79	0	0	244316.25	0	1	0	0	0	0
s	CB21	27	1383	7.664	36.33	7	72	79	0	0	195741.3	0	1	0	0	0	0
s	CB21	27	1383	7.664	36.33	7	72	79	0	1	58054.31	0	1	0	3	0	1
s	CB21	27	1383	7.664	36.33	7	72	79	1	0	285671.15	0	1	0	0	0	0
s	CB21	27	1383	7.664	36.33	7	72	79	0	0	221734.39	0	1	0	0	0	1
s	CB21	27	1383	7.664	36.33	7	72	79	0	0	207339.175	0	1	0	0	0	0
s	CB21	27	1383	7.664	36.33	7	72	79	0	0	217677.475	0	1	0	0	0	1
s	CB21	27	1383	7.664	36.33	7	72	79	0	0	75052.81	0	1	0	3	0	0
s	CB21	27	1383	7.664	36.33	7	72	79	0	0	190455.9	0	1	0	3	0	0
s	CB21	27	1383	7.664	36.33	7	72	79	0	0	63537.94	0	1	0	0	0	1
s	CB21	27	1383	7.664	36.33	7	72	79	0	0	170727.645	0	1	0	0	0	0
s	CB21	27	1383	7.664	36.33	7	72	79	0	0	167955.735	0	1	0	0	0	0
s	CB21	27	1383	7.664	36.33	7	72	79	0	0	284693	0	1	0	0	0	1
s	CB21	27	1383	7.664	36.33	7	72	79	0	0	159984.165	0	1	0	0	0	1
s	CB21	27	1383	7.664	36.33	7	72	79	0	0	39735.805	0	1	0	0	0	0
s	CB21	27	1383	7.664	36.33	7	72	79	0	0	179616.53	0	1	0	0	0	0
s	CB21	27	1383	7.664	36.33	7	72	79	0	0	226315.445	0	1	0	3	0	1
s	CB21	27	1383	7.664	36.33	7	72	79	0	4	14380.445	0	1	0	3	0	0
s	CB21	27	1383	7.664	36.33	7	72	79	0	0	388764.47	0	1	0	0	0	0
s	CB21	27	1383	7.664	36.33	7	72	79	0	0	219079.44	0	1	0	0	0	0
s	CB21	27	1383	7.664	36.33	7	72	79	0	0	269660.78	0	1	0	0	0	1
s	CB21	27	1383	7.664	36.33	7	72	79	0	1	43359.485	0	1	0	3	0	1
s	CB21	27	1383	7.664	36.33	7	72	79	0	0	347608.59	0	1	0	0	0	0
s	CB21	27	1383	7.664	36.33	7	72	79	0	0	57074.395	0	1	0	0	0	0
s	CB21	27	1383	7.664	36.33	7	72	79	0	0	364005.83	0	1	0	0	0	0
s	CB21	27	1383	7.664	36.33	7	72	79	0	0	142862.95	0	1	0	3	0	1
s	CB21	27	1383	7.664	36.33	7	72	79	0	0	125260.44	0	1	0	3	0	1
s	CB21	27	1383	7.664	36.33	7	72	79	0	0	249180.03	0	1	0	0	0	1
s	CB21	27	1383	7.664	36.33	7	72	79	2	4	85957.99	0	1	0	3	0	0
s	CB21	27	1383	7.664	36.33	7	72	79	0	0	81427.53	0	1	0	3	0	0
s	CB21	27	1383	7.664	36.33	7	72	79	0	4	40725.665	0	1	0	3	0	1
s	CB21	27	1383	7.664	36.33	7	72	79	0	1	184164.185	0	1	0	0	0	0
s	CB21	27	1383	7.664	36.33	7	72	79	0	0	202763.64	0	1	0	0	0	1
s	CB21	27	1383	7.664	36.33	7	72	79	0	0	67647.14	0	1	0	3	0	0
s	CB21	27	1383	7.664	36.33	7	72	79	0	0	448076.225	0	1	0	3	0	1
s	CB21	27	1383	7.664	36.33	7	72	79	0	0	37484.205	0	1	0	0	0	0
s	CB21	27	1383	7.664	36.33	7	72	79	0	0	101701.315	0	1	0	3	0	1
s	CB21	27	1383	7.664	36.33	7	72	79	0	0	112155.44	0	1	0	0	0	1
s	CB21	28	1448	4.879	25.49	7	43	50	0	0	167215.43	0	1	0	0	0	1
s	CB21	28	1448	4.879	25.49	7	43	50	0	0	70038.575	0	1	0	3	0	1
s	CB21	28	1448	4.879	25.49	7	43	50	0	0	246260.83	0	1	0	3	0	1
s	CB21	28	1448	4.879	25.49	7	43	50	0	0	215809.875	0	1	0	3	0	0
s	CB21	28	1448	4.879	25.49	7	43	50	0	0	125072.675	0	1	0	3	0	1
s	CB21	28	1448	4.879	25.49	7	43	50	0	0	401828.145	0	1	NA		0	0
s	CB21	28	1448	4.879	25.49	7	43	50	0	0	235036.035	0	1	0	3	0	0
s	CB21	28	1448	4.879	25.49	7	43	50	0	0	69099.94	0	1	0	0	0	0
s	CB21	28	1448	4.879	25.49	7	43	50	0	0	131902.745	0	1	0	0	0	1
s	CB21	28	1448	4.879	25.49	7	43	50	0	0	235654.635	0	1	0	3	0	1
s	CB21	28	1448	4.879	25.49	7	43	50	0	4	192127.915	0	1	0	3	0	1
s	CB21	28	1448	4.879	25.49	7	43	50	0	0	221056.03	0	1	0	0	0	0
s	CB21	28	1448	4.879	25.49	7	43	50	0	0	45114.02	0	1	0	3	0	1
s	CB21	28	1448	4.879	25.49	7	43	50	0	0	117589.84	0	1	0	0	0	1
s	CB21	28	1448	4.879	25.49	7	43	50	0	0	123782.8	0	1	0	0	0	1
s	CB21	28	1448	4.879	25.49	7	43	50	0	0	300010.48	0	1	0	0	0	1
s	CB21	28	1448	4.879	25.49	7	43	50	0	0	62695.55	0	1	0	0	0	1
s	CB21	28	1448	4.879	25.49	7	43	50	0	4	116639.41	0	1	0	3	0	1
s	CB21	28	1448	4.879	25.49	7	43	50	0	1&3	244302.62	0	1	0	3	0	0
s	CB21	28	1448	4.879	25.49	7	43	50	0	0	86627.51	0	1	0	0	0	1
s	CB21	28	1448	4.879	25.49	7	43	50	0	1	234652.74	0	1	0	0	0	1
s	CB21	28	1448	4.879	25.49	7	43	50	0	0	284202.655	0	1	0	0	0	1
s	CB21	28	1448	4.879	25.49	7	43	50	0	0	116312.82	0	1	0	3	0	0
s	CB21	28	1448	4.879	25.49	7	43	50	0	0	143504.515	0	1	0	0	0	0
s	CB21	28	1448	4.879	25.49	7	43	50	0	0	78687.81	0	1	0	3	0	1
s	CB21	28	1448	4.879	25.49	7	43	50	0	0	110836.06	0	1	0	0	0	1
s	CB21	28	1448	4.879	25.49	7	43	50	0	0	110719.24	0	1	0	3	0	0
s	CB21	28	1448	4.879	25.49	7	43	50	0	0	141724.27	0	1	0	0	0	1
s	CB21	28	1448	4.879	25.49	7	43	50	0	0	367407.335	0	1	0	0	0	1
s	CB21	28	1448	4.879	25.49	7	43	50	0	0	163004.47	0	1	0	0	0	1
s	CB21	28	1448	4.879	25.49	7	43	50	0	4	157233.78	0	1	0	3	0	1
s	CB21	28	1448	4.879	25.49	7	43	50	0	4	230363.94	0	1	0	3	0	1
s	CB21	28	1448	4.879	25.49	7	43	50	0	0	161912.99	0	1	0	0	0	1
s	CB21	28	1448	4.879	25.49	7	43	50	2	0	244417.15	0	1	0	0	0	1
s	CB21	28	1448	4.879	25.49	7	43	50	2	0	36373.435	0	1	0	0	0	0
s	CB21	28	1448	4.879	25.49	7	43	50	0	0	287199.58	0	1	0	0	0	0
s	CB21	29	1402	11.614	54.24	23	103	126	0	0	101019.825	0	1	0	0	0	0
s	CB21	29	1402	11.614	54.24	23	103	126	0	0	233989.56	0	1	0	0	0	1
s	CB21	29	1402	11.614	54.24	23	103	126	0	0	80550.095	0	1	0	3	0	1
s	CB21	29	1402	11.614	54.24	23	103	126	0	0	81851.76	0	1	0	0	0	0
s	CB21	29	1402	11.614	54.24	23	103	126	0	0	131228.91	0	1	0	0	0	0
s	CB21	29	1402	11.614	54.24	23	103	126	0	0	215033.345	0	1	0	0	0	0
s	CB21	29	1402	11.614	54.24	23	103	126	0	0	138464.965	0	1	0	0	0	1
s	CB21	29	1402	11.614	54.24	23	103	126	0	1	111525.41	0	1	0	3	0	0
s	CB21	29	1402	11.614	54.24	23	103	126	0	1	173245.25	0	1	0	0	0	0
s	CB21	29	1402	11.614	54.24	23	103	126	0	0	287613.955	0	1	0	3	0	0
s	CB21	29	1402	11.614	54.24	23	103	126	0	0	232150.335	0	1	0	0	0	1
s	CB21	29	1402	11.614	54.24	23	103	126	0	0	235656.08	0	1	0	0	0	1
s	CB21	29	1402	11.614	54.24	23	103	126	0	0	502628.965	0	1	0	0	0	1
s	CB21	29	1402	11.614	54.24	23	103	126	0	0	77862.415	0	1	0	0	0	0
s	CB21	29	1402	11.614	54.24	23	103	126	0	0	34043.88	0	1	0	0	0	1
s	CB21	29	1402	11.614	54.24	23	103	126	0	0	248446.89	0	1	0	0	0	1
s	CB21	29	1402	11.614	54.24	23	103	126	0	0	64577.96	0	1	0	0	0	0
s	CB21	29	1402	11.614	54.24	23	103	126	0	0	229714.44	0	1	0	3	0	1
s	CB21	29	1402	11.614	54.24	23	103	126	0	0	48723.705	0	1	0	0	0	0
s	CB21	29	1402	11.614	54.24	23	103	126	0	0	50345.17	0	1	0	3	0	1
s	CB21	29	1402	11.614	54.24	23	103	126	0	3	173152.075	0	1	0	0	0	0
s	CB21	29	1402	11.614	54.24	23	103	126	0	0	87040.83	0	1	0	0	0	0
s	CB21	29	1402	11.614	54.24	23	103	126	0	1	138421.245	0	1	0	0	0	1
s	CB21	29	1402	11.614	54.24	23	103	126	0	1	206082.245	0	1	0	0	0	0
s	CB21	29	1402	11.614	54.24	23	103	126	0	0	93004.64	0	1	0	0	0	0
s	CB21	29	1402	11.614	54.24	23	103	126	0	0	163243.17	0	1	0	3	0	1
s	CB21	29	1402	11.614	54.24	23	103	126	0	1	160899.54	0	1	0	0	0	0
s	CB21	29	1402	11.614	54.24	23	103	126	0	0	91516.015	0	1	0	3	0	0
s	CB21	29	1402	11.614	54.24	23	103	126	0	0	217668.725	0	1	0	3	0	1
s	CB21	29	1402	11.614	54.24	23	103	126	0	0	67104.405	0	1	0	0	0	1
s	CB21	29	1402	11.614	54.24	23	103	126	0	0	78511.32	0	1	0	0	0	0
s	CB21	29	1402	11.614	54.24	23	103	126	0	0	194361.96	0	1	0	0	0	1
s	CB21	29	1402	11.614	54.24	23	103	126	0	4	86238.615	0	1	0	3	0	0
s	CB21	29	1402	11.614	54.24	23	103	126	0	0	241377.07	0	1	0	0	0	1
s	CB21	29	1402	11.614	54.24	23	103	126	0	0	94402.75	0	1	0	0	0	1
s	CB21	29	1402	11.614	54.24	23	103	126	0	0	258455.145	0	1	0	0	0	1
s	CB21	29	1402	11.614	54.24	23	103	126	0	0	236472.215	0	1	0	0	0	1
s	CB21	29	1402	11.614	54.24	23	103	126	0	0	220453.71	0	1	0	3	0	1
s	CB21	29	1402	11.614	54.24	23	103	126	0	0	84881.345	0	1	0	0	0	0
s	CB21	29	1402	11.614	54.24	23	103	126	0	1&4	146526.19	0	1	0	3	0	0
s	CB21	29	1402	11.614	54.24	23	103	126	0	0	396940.74	0	1	0	0	0	1
s	CB21	29	1402	11.614	54.24	23	103	126	0	0	90509.015	0	1	0	0	0	1
s	CB21	29	1402	11.614	54.24	23	103	126	0	0	200937.96	0	1	0	0	0	1
s	CB21	29	1402	11.614	54.24	23	103	126	0	0	16908.69	0	1	0	0	0	0
s	CB21	29	1402	11.614	54.24	23	103	126	0	4	185601.72	0	1	0	3	0	0
s	CB21	29	1402	11.614	54.24	23	103	126	0	0	318453.065	0	1	0	0	0	1
s	CB21	29	1402	11.614	54.24	23	103	126	0	0	45293.68	0	1	0	0	0	0
s	CB21	29	1402	11.614	54.24	23	103	126	0	4	156361.765	0	1	0	3	0	1
s	CB21	29	1402	11.614	54.24	23	103	126	0	4	115910.105	0	1	0	3	0	1
s	CB21	29	1402	11.614	54.24	23	103	126	0	0	387804.86	0	1	0	0	0	0
s	CB21	29	1402	11.614	54.24	23	103	126	0	0	142202.96	0	1	0	0	0	1
s	CB21	29	1402	11.614	54.24	23	103	126	0	0	147892.605	0	1	0	0	0	1
s	CB21	29	1402	11.614	54.24	23	103	126	0	0	41555.69	0	1	0	0	0	1
s	CB21	29	1402	11.614	54.24	23	103	126	0	0	137258.285	0	1	0	0	0	0
s	CB21	29	1402	11.614	54.24	23	103	126	0	0	488170.665	0	1	0	0	0	0
s	CB21	29	1402	11.614	54.24	23	103	126	0	0	195944.69	0	1	0	0	0	1
s	CB21	29	1402	11.614	54.24	23	103	126	0	1	37959.375	0	1	0	0	0	0
s	CB21	29	1402	11.614	54.24	23	103	126	0	0	204347.25	0	1	0	0	0	1
s	CB21	29	1402	11.614	54.24	23	103	126	0	0	133247.035	0	1	0	0	0	0
s	CB21	29	1402	11.614	54.24	23	103	126	0	4	235479.72	0	1	0	3	0	1
s	CB21	29	1402	11.614	54.24	23	103	126	0	1	63475.085	0	1	0	0	0	1
s	CB21	29	1402	11.614	54.24	23	103	126	0	0	123544.35	0	1	0	0	0	0
s	CB21	29	1402	11.614	54.24	23	103	126	0	0	99971.115	0	1	0	0	0	0
s	CB21	29	1402	11.614	54.24	23	103	126	0	0	32817.495	0	1	0	0	0	1
s	CB21	29	1402	11.614	54.24	23	103	126	0	0	180329.195	0	1	0	3	0	0
s	CB21	29	1402	11.614	54.24	23	103	126	0	4	115904.255	0	1	0	3	0	0
s	CB21	29	1402	11.614	54.24	23	103	126	0	0	120779.155	0	1	0	0	0	0
s	CB21	29	1402	11.614	54.24	23	103	126	0	0	113514.035	0	1	0	3	0	0
s	CB21	29	1402	11.614	54.24	23	103	126	0	0	181388.47	0	1	0	0	0	1
s	CB21	29	1402	11.614	54.24	23	103	126	0	0	72707.445	0	1	0	0	0	1
s	CB21	29	1402	11.614	54.24	23	103	126	0	0	136786.59	0	1	0	0	0	1
s	CB21	29	1402	11.614	54.24	23	103	126	0	4	170398.79	0	1	0	3	0	0
s	CB21	29	1402	11.614	54.24	23	103	126	0	0	182591.39	0	1	0	0	0	1
s	CB21	29	1402	11.614	54.24	23	103	126	0	0	106272.085	0	1	0	0	0	1
s	CB21	29	1402	11.614	54.24	23	103	126	0	0	137899.275	0	1	0	0	0	1
s	CB21	29	1402	11.614	54.24	23	103	126	0	0	286857.675	0	1	0	0	0	1
s	CB21	29	1402	11.614	54.24	23	103	126	0	0	406411.595	0	1	0	0	0	1
s	CB21	29	1402	11.614	54.24	23	103	126	0	0	99423.12	0	1	0	3	0	1
s	CB21	29	1402	11.614	54.24	23	103	126	0	0	245580.43	0	1	0	0	0	1
s	CB21	29	1402	11.614	54.24	23	103	126	0	0	215911.285	0	1	0	0	0	0
s	CB21	29	1402	11.614	54.24	23	103	126	0	0	301545.405	0	1	0	3	0	1
s	CB21	29	1402	11.614	54.24	23	103	126	0	0	200281.565	0	1	0	0	0	0
s	CB21	29	1402	11.614	54.24	23	103	126	0	1&4	178001.765	0	1	0	3	0	0
s	CB21	29	1402	11.614	54.24	23	103	126	0	0	246543.005	0	1	0	3	0	1
s	CB21	29	1402	11.614	54.24	23	103	126	0	0	162537.465	0	1	0	0	0	0
s	CB21	29	1402	11.614	54.24	23	103	126	0	0	162205.15	0	1	0	0	0	1
s	CB21	29	1402	11.614	54.24	23	103	126	0	0	64699.285	0	1	0	0	0	0
s	CB21	29	1402	11.614	54.24	23	103	126	0	0	16840.445	0	1	0	0	0	1
s	CB21	29	1402	11.614	54.24	23	103	126	0	0	49236.145	0	1	0	0	0	0
s	CB21	29	1402	11.614	54.24	23	103	126	0	1	116779.015	0	1	0	3	0	0
s	CB21	29	1402	11.614	54.24	23	103	126	0	0	188525.395	0	1	0	0	0	1
s	CB21	29	1402	11.614	54.24	23	103	126	0	0	24028.91	0	1	0	0	0
s	CB21	29	1402	11.614	54.24	23	103	126	0	0	18365.845	0	1	0	0	0
s	CB21	29	1402	11.614	54.24	23	103	126	0	0	15059.12	0	1	0	0	0	0
s	CB21	29	1402	11.614	54.24	23	103	126	0	0	202172.385	0	1	0	3	0	0
s	CB21	29	1402	11.614	54.24	23	103	126	0	0	151667.295	0	1	0	0	0	1
s	CB21	29	1402	11.614	54.24	23	103	126	0	0	258651.81	0	1	0	0	0	1
s	CB21	29	1402	11.614	54.24	23	103	126	0	3	55061.645	0	1	0	0	0	1
s	CB21	27	1383	7.664	36.33	7	72	79	0	0	45373.76	0	1	0	0	0	1
s	CB21	27	1383	7.664	36.33	7	72	79	0	0	199039.16	0	1	0	0	0	0
s	CB21	27	1383	7.664	36.33	7	72	79	0	4	34181.715	0	1	0	3	0	0
s	CB21	27	1383	7.664	36.33	7	72	79	0	1	182347.675	0	1	0	0	0	0
s	CB21	27	1383	7.664	36.33	7	72	79	0	0	142118.22	0	1	0	0	0	0
s	CB21	27	1383	7.664	36.33	7	72	79	0	0	59694.775	0	1	0	3	0	0
s	CB21	27	1383	7.664	36.33	7	72	79	0	4	238009.015	0	1	0	3	0	0
s	CB21	27	1383	7.664	36.33	7	72	79	0	1	28295.105	0	1	0	0	0	0
s	CB21	27	1383	7.664	36.33	7	72	79	2	1	105445.155	0	1	0	0	0	1
s	CB21	27	1383	7.664	36.33	7	72	79	0	0	340127.715	0	1	0	0	0	0
s	CB21	27	1383	7.664	36.33	7	72	79	0	0	45728.72	0	1	0	3	0	0
s	CB21	27	1383	7.664	36.33	7	72	79	0	0	190505.98	0	1	0	0	0	0
s	CB21	27	1383	7.664	36.33	7	72	79	0	0	137430.135	0	1	0	0	0	1
s	CB21	26	1496	10.015	50.58	17	57	74	0	0	85520.76	0	1	0	0	2	0
s	CB21	28	1448	4.879	25.49	7	43	50	0	0	182663.315	0	1	0	0	0	1
s	CB21	28	1448	4.879	25.49	7	43	50	0	0	138317.795	0	1	0	0	0	1
s	CB21	28	1448	4.879	25.49	7	43	50	0	0	185796.945	0	1	0	0	0	0
s	CB21	28	1448	4.879	25.49	7	43	50	0	0	255251.475	0	1	0	0	0	0
s	CB21	20	1341	7.058	32.56	4	28	32	0	1&2	98549.655	0	1	0	0	0	0
s	CB21	28	1448	4.879	25.49	7	43	50	0	0	123290.42	0	1	0	3	0	0
s	CB21	28	1448	4.879	25.49	7	43	50	0	0	151983.395	0	1	0	0	0	1
s	CB21	28	1448	4.879	25.49	7	43	50	2	1&3	199379.175	0	1	0	0	0	1
s	CB21	27	1383	7.664	36.33	7	72	79	2	4	173411.7	0	1	0	3	0	0
s	CB21	27	1383	7.664	36.33	7	72	79	2	4	94421.115	0	1	0	3	0	1
s	CB21	27	1383	7.664	36.33	7	72	79	2	1	253730.305	0	1	0	0	0	1
s	CB21	20	1341	7.058	32.56	4	28	32	0	0	NA	0	1	0		0	NA
s	CB21	20	1341	7.058	32.56	4	28	32	0	0	262546.195	0	1	0		0	1
s	CB21	20	1341	7.058	32.56	4	28	32	0	0	81861.275	0	1	0		0	1
s	CB21	21	1320	7.722	34.76	5	33	38	0	0	114465.14	0	1	0		0	1
s	CB21	25	1312	6.715	30.38	7	28	35	0	0	NA	0	1	0		0	NA
s	CB21	25	1312	6.715	30.38	7	28	35	0	0	NA	1	1	0		0	NA
s	CB21	26	1496	10.015	50.58	17	57	74	0	0	NA	1	1	0		0	1
s	CB21	29	1402	11.614	54.24	23	103	126	0	0	NA	0	1	0		0	NA
s	CB21	29	1402	11.614	54.24	23	103	126	0	0	NA	1	1	0		0	NA
s	CB21	29	1402	11.614	54.24	23	103	126	0	0	NA	1	1	0		0	1
s	CB21	29	1402	11.614	54.24	23	103	126	0	0	464827.495	1	1	0		0	1
s	CB21	29	1402	11.614	54.24	23	103	126	0	0	NA	1	1	0		0	NA
s	CB21	29	1402	11.614	54.24	23	103	126	0	1	NA	0	1	0		0	NA
s	Cb22	30	1379	16.251	73.45	21	112	133	0	0	251804.675	0	1	0	0	0	1
s	Cb22	30	1379	16.251	73.45	21	112	133	0	0	227106.82	0	1	0	0	0	1
s	Cb22	30	1379	16.251	73.45	21	112	133	0	0	118633.98	0	1	0	0	0	1
s	Cb22	30	1379	16.251	73.45	21	112	133	0	0	209772.215	0	1	0	0	0	1
s	Cb22	30	1379	16.251	73.45	21	112	133	0	0	138081.865	0	1	0	0	0	1
s	Cb22	30	1379	16.251	73.45	21	112	133	0	0	231252.75	0	1	0	0	0	0
s	Cb22	30	1379	16.251	73.45	21	112	133	0	0	171444.295	0	1	0	3	0	1
s	Cb22	30	1379	16.251	73.45	21	112	133	0	0	248560.485	0	1	0	0	0	1
s	Cb22	30	1379	16.251	73.45	21	112	133	0	0	67745.26	0	1	0	0	0	1
s	Cb22	30	1379	16.251	73.45	21	112	133	0	0	434746.455	0	1	0	0	0	0
s	Cb22	30	1379	16.251	73.45	21	112	133	0	0	234424.125	0	1	0	0	0	1
s	Cb22	30	1379	16.251	73.45	21	112	133	0	0	113677.37	0	1	0	0	0	0
s	Cb22	30	1379	16.251	73.45	21	112	133	0	0	157038.05	0	1	0	3	0	1
s	Cb22	30	1379	16.251	73.45	21	112	133	0	0	308163.885	0	1	0	0	0	1
s	Cb22	30	1379	16.251	73.45	21	112	133	0	0	200853.01	0	1	0	0	0	1
s	Cb22	30	1379	16.251	73.45	21	112	133	0	0	232592.515	0	1	0	0	0	0
s	Cb22	30	1379	16.251	73.45	21	112	133	0	0	153061.525	0	1	0	0	0	1
s	Cb22	30	1379	16.251	73.45	21	112	133	0	0	220958.645	0	1	0	0	0	1
s	Cb22	30	1379	16.251	73.45	21	112	133	0	1&2	172638.715	0	1	0	0	0	1
s	Cb22	30	1379	16.251	73.45	21	112	133	0	0	161349.115	0	1	0	0	0	0
s	Cb22	30	1379	16.251	73.45	21	112	133	0	0	275471.695	0	1	0	3	0	0
s	Cb22	30	1379	16.251	73.45	21	112	133	0	4	293187.055	0	1	0	3	0	1
s	Cb22	30	1379	16.251	73.45	21	112	133	0	0	138742.16	0	1	0	0	0	0
s	Cb22	30	1379	16.251	73.45	21	112	133	0	0	327934.955	0	1	0	0	0	1
s	Cb22	30	1379	16.251	73.45	21	112	133	0	0	270201.105	0	1	0	0	0	1
s	Cb22	30	1379	16.251	73.45	21	112	133	0	0	125413.08	0	1	0	0	0	1
s	Cb22	30	1379	16.251	73.45	21	112	133	0	0	50640.76	0	1	0	3	0	1
s	Cb22	30	1379	16.251	73.45	21	112	133	0	0	281566.82	0	1	0	3	0	1
s	Cb22	30	1379	16.251	73.45	21	112	133	0	0	422204.295	0	1	0	0	0	1
s	Cb22	30	1379	16.251	73.45	21	112	133	0	0	143771.19	0	1	0	0	0	0
s	Cb22	30	1379	16.251	73.45	21	112	133	0	0	158634.145	0	1	0	0	0	1
s	Cb22	30	1379	16.251	73.45	21	112	133	0	0	316103.045	0	1	0	0	0	1
s	Cb22	30	1379	16.251	73.45	21	112	133	0	4	267102.56	0	1	0	0	0	0
s	Cb22	30	1379	16.251	73.45	21	112	133	0	0	191318.515	0	1	0	0	0	1
s	Cb22	30	1379	16.251	73.45	21	112	133	0	0	341469.155	0	1	0	0	0	1
s	Cb22	30	1379	16.251	73.45	21	112	133	0	0	181759.16	0	1	0	0	0	0
s	Cb22	30	1379	16.251	73.45	21	112	133	0	0	80502.1	0	1	0	0	0	1
s	Cb22	30	1379	16.251	73.45	21	112	133	0	0	448082.625	0	1	0	0	0	1
s	Cb22	30	1379	16.251	73.45	21	112	133	0	0	98293.015	0	1	0	0	0	0
s	Cb22	30	1379	16.251	73.45	21	112	133	0	0	502777.145	0	1	0	0	0	0
s	Cb22	30	1379	16.251	73.45	21	112	133	0	0	40740.235	0	1	0	0	0	0
s	Cb22	30	1379	16.251	73.45	21	112	133	0	0	162330.185	0	1	0	0	0	1
s	Cb22	30	1379	16.251	73.45	21	112	133	0	0	110556.145	0	1	0	0	2	1
s	Cb22	30	1379	16.251	73.45	21	112	133	0	0	244901.96	0	1	0	0	0	1
s	Cb22	30	1379	16.251	73.45	21	112	133	0	0	145040.675	0	1	0	3	0	1
s	Cb22	30	1379	16.251	73.45	21	112	133	0	0	198189.415	0	1	0	0	0	0
s	Cb22	30	1379	16.251	73.45	21	112	133	0	0	317627.385	0	1	0	0	0	1
s	Cb22	30	1379	16.251	73.45	21	112	133	0	0	169598.45	0	1	0	0	0	1
s	Cb22	30	1379	16.251	73.45	21	112	133	0	0	108965.145	0	1	0	0	0	0
s	Cb22	30	1379	16.251	73.45	21	112	133	0	0	127594.445	0	1	0	0	0	0
s	Cb22	30	1379	16.251	73.45	21	112	133	0	0	124296.19	0	1	0	0	0	1
s	Cb22	30	1379	16.251	73.45	21	112	133	0	0	349446.07	0	1	0	0	0	1
s	Cb22	30	1379	16.251	73.45	21	112	133	0	0	380825.13	0	1	0	0	0	1
s	Cb22	30	1379	16.251	73.45	21	112	133	0	0	306965.8	0	1	0	0	0	1
s	Cb22	30	1379	16.251	73.45	21	112	133	0	0	217687.185	0	1	0	0	0	1
s	Cb22	30	1379	16.251	73.45	21	112	133	0	0	181697.14	0	1	0	0	0	0
s	Cb22	30	1379	16.251	73.45	21	112	133	0	0	271131.47	0	1	0	0	0	1
s	Cb22	30	1379	16.251	73.45	21	112	133	0	0	183995.73	0	1	0	3	0	1
s	Cb22	30	1379	16.251	73.45	21	112	133	0	0	179242.985	0	1	0	0	0	0
s	Cb22	30	1379	16.251	73.45	21	112	133	0	0	134432.82	0	1	0	0	0	0
s	Cb22	30	1379	16.251	73.45	21	112	133	0	0	120445.665	0	1	0	0	0	0
s	Cb22	30	1379	16.251	73.45	21	112	133	0	0	246106.655	0	1	0	0	0	1
s	Cb22	30	1379	16.251	73.45	21	112	133	0	1&4	151639.74	0	1	0	0	0	0
s	Cb22	30	1379	16.251	73.45	21	112	133	0	1&3	300874.32	0	1	0	0	0	0
s	Cb22	30	1379	16.251	73.45	21	112	133	0	0	112309.53	0	1	0	0	0	0
s	Cb22	30	1379	16.251	73.45	21	112	133	0	0	152488.745	0	1	0	0	0	0
s	Cb22	30	1379	16.251	73.45	21	112	133	0	0	59700.31	0	1	0	0	0	1
s	Cb22	30	1379	16.251	73.45	21	112	133	0	0	78008.56	0	1	0	0	0	0
s	Cb22	30	1379	16.251	73.45	21	112	133	0	2	97935.965	0	1	0	3	0	0
s	Cb22	30	1379	16.251	73.45	21	112	133	0	0	129688.015	0	1	0	0	0	0
s	Cb22	30	1379	16.251	73.45	21	112	133	0	0	91278.195	0	1	0	0	2	0
s	Cb22	30	1379	16.251	73.45	21	112	133	0	0	256587.59	0	1	0	0	0	1
s	Cb22	30	1379	16.251	73.45	21	112	133	0	0	206149.975	0	1	0	0	0	1
s	Cb22	30	1379	16.251	73.45	21	112	133	0	4	237498.205	0	1	0	0	0	0
s	Cb22	30	1379	16.251	73.45	21	112	133	0	0	479388.11	0	1	0	0	0	1
s	Cb22	30	1379	16.251	73.45	21	112	133	0	0	413238.555	0	1	0	3	0	1
s	Cb22	30	1379	16.251	73.45	21	112	133	0	0	171047.32	0	1	0	0	0	0
s	Cb22	30	1379	16.251	73.45	21	112	133	0	0	313049.03	0	1	0	0	0	0
s	Cb22	30	1379	16.251	73.45	21	112	133	0	0	218791.605	0	1	0	0	0	0
s	Cb22	30	1379	16.251	73.45	21	112	133	0	0	159265.465	0	1	0	0	0	0
s	Cb22	30	1379	16.251	73.45	21	112	133	0	0	125247.485	0	1	0	0	0	0
s	Cb22	30	1379	16.251	73.45	21	112	133	0	0	103964.605	0	1	0	0	0	0
s	Cb22	30	1379	16.251	73.45	21	112	133	0	0	338141.37	0	1	0	0	0	0
s	Cb22	30	1379	16.251	73.45	21	112	133	0	0	226311.34	0	1	0	0	0	1
s	Cb22	30	1379	16.251	73.45	21	112	133	0	0	88078.345	0	1	0	3	0	0
s	Cb22	30	1379	16.251	73.45	21	112	133	0	0	221324.9	0	1	0	0	0	0
s	Cb22	30	1379	16.251	73.45	21	112	133	0	0	144824.265	0	1	0	0	0	1
s	Cb22	30	1379	16.251	73.45	21	112	133	0	0	115254.49	0	1	0	0	0	0
s	Cb22	30	1379	16.251	73.45	21	112	133	0	0	209074.845	0	1	0	0	0	1
s	Cb22	30	1379	16.251	73.45	21	112	133	0	0	360744.705	0	1	0	0	0	0
s	Cb22	30	1379	16.251	73.45	21	112	133	0	0	97077.86	0	1	0	0	0	0
s	Cb22	30	1379	16.251	73.45	21	112	133	0	0	73395.51	0	1	0	0	0	0
s	Cb22	30	1379	16.251	73.45	21	112	133	0	0	248926.955	0	1	0	0	0	1
s	Cb22	30	1379	16.251	73.45	21	112	133	0	0	54085.385	0	1	0	0	0	0
s	Cb22	30	1379	16.251	73.45	21	112	133	0	2&4	85557.215	0	1	0	0	0	1
s	Cb22	30	1379	16.251	73.45	21	112	133	0	0	45963.63	0	1	0	0	0	1
s	Cb22	30	1379	16.251	73.45	21	112	133	0	0	255319.43	0	1	0	0	0	1
s	Cb22	30	1379	16.251	73.45	21	112	133	0	0	276343.745	0	1	0	0	0	0
s	Cb22	30	1379	16.251	73.45	21	112	133	0	0	121531.515	0	1	0	0	0	1
s	Cb22	30	1379	16.251	73.45	21	112	133	0	0	20877.55	0	1	0	3	0	0
s	Cb22	30	1379	16.251	73.45	21	112	133	0	0	87254.11	0	1	0	0	0	1
s	Cb22	30	1379	16.251	73.45	21	112	133	0	0	142638.2	0	1	0	0	0	1
s	Cb22	30	1379	16.251	73.45	21	112	133	0	0	29861.69	0	1	0	0	0	0
s	Cb22	30	1379	16.251	73.45	21	112	133	3	0	884960.87	0	1	0	0	0	0
s	Cb22	30	1379	16.251	73.45	21	112	133	0	0	171047.86	0	1	0	0	0	0
s	Cb22	30	1379	16.251	73.45	21	112	133	0	0	130107.36	0	1	0	3	0	0
s	Cb22	30	1379	16.251	73.45	21	112	133	0	0	144882.88	0	1	0	0	0	0
s	Cb22	30	1379	16.251	73.45	21	112	133	0	0	12946.085	0	1	0	0	0	1
s	Cb22	30	1379	16.251	73.45	21	112	133	0	0	222804.04	0	1	0	0	0	1
s	Cb22	30	1379	16.251	73.45	21	112	133	0	4	331819.755	0	1	0	3	0	1
s	Cb22	31	1400	23.522	106.53	25	192	217	0	0	177467.405	0	1	0	3	0	1
s	Cb22	31	1400	23.522	106.53	25	192	217	0	0	307009.71	0	1	0	3	0	0
s	Cb22	31	1400	23.522	106.53	25	192	217	0	0	177617.615	0	1	0	0	0	0
s	Cb22	31	1400	23.522	106.53	25	192	217	0	4	302121.745	0	1	0	3	0	1
s	Cb22	31	1400	23.522	106.53	25	192	217	0	0	212606.79	0	1	0	0	0	0
s	Cb22	31	1400	23.522	106.53	25	192	217	0	0	112330.36	0	1	0	0	0	1
s	Cb22	31	1400	23.522	106.53	25	192	217	0	0	281611.54	0	1	0	0	0	0
s	Cb22	31	1400	23.522	106.53	25	192	217	0	0	287320.575	0	1	0	0	0	1
s	Cb22	31	1400	23.522	106.53	25	192	217	0	0	395396.87	0	1	0	0	0	1
s	Cb22	31	1400	23.522	106.53	25	192	217	0	3	199619.455	0	1	0	0	0	0
s	Cb22	31	1400	23.522	106.53	25	192	217	0	0	130166.26	0	1	0	3	0	1
s	Cb22	31	1400	23.522	106.53	25	192	217	0	0	156365.955	0	1	0	0	0	1
s	Cb22	31	1400	23.522	106.53	25	192	217	0	0	127483.87	0	1	0	0	0	0
s	Cb22	31	1400	23.522	106.53	25	192	217	0	0	338701.24	0	1	0	0	0	1
s	Cb22	31	1400	23.522	106.53	25	192	217	0	0	359459.77	0	1	0	0	0	0
s	Cb22	31	1400	23.522	106.53	25	192	217	0	0	104161.265	0	1	0	0	0	1
s	Cb22	31	1400	23.522	106.53	25	192	217	0	0	256133.945	0	1	0	3	0	1
s	Cb22	31	1400	23.522	106.53	25	192	217	0	0	128040.14	0	1	0	0	0	1
s	Cb22	31	1400	23.522	106.53	25	192	217	0	3	99480.11	0	1	0	0	0	0
s	Cb22	31	1400	23.522	106.53	25	192	217	0	0	89192.865	0	1	0	0	0	1
s	Cb22	31	1400	23.522	106.53	25	192	217	0	0	346572.005	0	1	0	3	0	1
s	Cb22	31	1400	23.522	106.53	25	192	217	0	0	21552.905	0	1	0	3	0	0
s	Cb22	31	1400	23.522	106.53	25	192	217	0	0	210683.69	0	1	0	0	0	1
s	Cb22	31	1400	23.522	106.53	25	192	217	0	0	214899.915	0	1	0	0	0	1
s	Cb22	31	1400	23.522	106.53	25	192	217	0	0	272749.445	0	1	0	0	0	0
s	Cb22	31	1400	23.522	106.53	25	192	217	0	0	188921.47	0	1	0	0	0	1
s	Cb22	31	1400	23.522	106.53	25	192	217	0	0	294982.14	0	1	0	3	0	0
s	Cb22	31	1400	23.522	106.53	25	192	217	0	0	91653.02	0	1	0	0	0	1
s	Cb22	31	1400	23.522	106.53	25	192	217	0	0	92282.995	0	1	0	0	0	1
s	Cb22	31	1400	23.522	106.53	25	192	217	0	0	261287.265	0	1	0	3	0	1
s	Cb22	31	1400	23.522	106.53	25	192	217	0	0	120112.025	0	1	0	0	0	0
s	Cb22	31	1400	23.522	106.53	25	192	217	0	0	138536.255	0	1	0	0	0	0
s	Cb22	31	1400	23.522	106.53	25	192	217	0	0	35646.975	0	1	0	0	0	0
s	Cb22	31	1400	23.522	106.53	25	192	217	0	0	385698.505	0	1	0	0	0	1
s	Cb22	31	1400	23.522	106.53	25	192	217	0	0	231203.935	0	1	0	0	0	0
s	Cb22	31	1400	23.522	106.53	25	192	217	0	0	300426.21	0	1	0	0	0	1
s	Cb22	31	1400	23.522	106.53	25	192	217	0	4	95268.115	0	1	0	3	0	0
s	Cb22	31	1400	23.522	106.53	25	192	217	0	0	336193.85	0	1	0	0	0	0
s	Cb22	31	1400	23.522	106.53	25	192	217	0	1&2	98162.92	0	1	0	3	0	1
s	Cb22	31	1400	23.522	106.53	25	192	217	0	0	156136.02	0	1	0	3	0	0
s	Cb22	31	1400	23.522	106.53	25	192	217	0	0	339171.775	0	1	0	0	0	0
s	Cb22	31	1400	23.522	106.53	25	192	217	0	0	333905.035	0	1	0	0	0	0
s	Cb22	31	1400	23.522	106.53	25	192	217	0	0	175057.99	0	1	0	3	0	1
s	Cb22	31	1400	23.522	106.53	25	192	217	0	0	355158.99	0	1	0	0	0	1
s	Cb22	31	1400	23.522	106.53	25	192	217	0	0	187246.275	0	1	0	0	0	0
s	Cb22	31	1400	23.522	106.53	25	192	217	0	0	238305.28	0	1	0	0	0	0
s	Cb22	31	1400	23.522	106.53	25	192	217	0	0	269759.785	0	1	0	3	0	0
s	Cb22	31	1400	23.522	106.53	25	192	217	0	0	403621.34	0	1	0	0	0	0
s	Cb22	31	1400	23.522	106.53	25	192	217	0	0	284446.7	0	1	0	0	0	0
s	Cb22	31	1400	23.522	106.53	25	192	217	0	0	86376.055	0	1	0	3	0	1
s	Cb22	31	1400	23.522	106.53	25	192	217	0	1	290634.66	0	1	0	0	0	1
s	Cb22	31	1400	23.522	106.53	25	192	217	0	0	194774.23	0	1	0	0	0	1
s	Cb22	31	1400	23.522	106.53	25	192	217	0	0	208416.04	0	1	0	3	0	1
s	Cb22	31	1400	23.522	106.53	25	192	217	0	1	232376.775	0	1	0	3	0	1
s	Cb22	31	1400	23.522	106.53	25	192	217	0	0	313295.2	0	1	0	0	0	0
s	Cb22	31	1400	23.522	106.53	25	192	217	0	0	32271.8	0	1	0	0	0	1
s	Cb22	31	1400	23.522	106.53	25	192	217	0	0	78832.005	0	1	0	0	0	1
s	Cb22	31	1400	23.522	106.53	25	192	217	0	0	111783	0	1	0	0	0	0
s	Cb22	31	1400	23.522	106.53	25	192	217	0	0	21771.525	0	1	0	0	0	0
s	Cb22	31	1400	23.522	106.53	25	192	217	0	0	120572.89	0	1	0	3	0	1
s	Cb22	31	1400	23.522	106.53	25	192	217	0	0	178329.715	0	1	0	3	0	1
s	Cb22	31	1400	23.522	106.53	25	192	217	0	4	454990.13	0	1	0	3	0	1
s	Cb22	31	1400	23.522	106.53	25	192	217	0	0	49797.115	0	1	0	3	0	0
s	Cb22	31	1400	23.522	106.53	25	192	217	0	0	56770.545	0	1	0	0	0	1
s	Cb22	31	1400	23.522	106.53	25	192	217	0	1	125810.695	0	1	0	0	0	0
s	Cb22	31	1400	23.522	106.53	25	192	217	0	0	528386.515	0	1	0	3	0	0
s	Cb22	31	1400	23.522	106.53	25	192	217	0	0	165312.565	0	1	0	3	0	0
s	Cb22	31	1400	23.522	106.53	25	192	217	0	1	301418.14	0	1	0	0	0	1
s	Cb22	31	1400	23.522	106.53	25	192	217	0	0	NA	0	1	0	0	0	1
s	Cb22	31	1400	23.522	106.53	25	192	217	0	0	236758.245	0	1	0	0	0	0
s	Cb22	31	1400	23.522	106.53	25	192	217	0	0	240391.23	0	1	0	0	0	0
s	Cb22	31	1400	23.522	106.53	25	192	217	0	0	207036.905	0	1	0	3	0	1
s	Cb22	31	1400	23.522	106.53	25	192	217	0	0	377555.62	0	1	0	3	0	1
s	Cb22	31	1400	23.522	106.53	25	192	217	0	0	218320.275	0	1	0	0	0	0
s	Cb22	31	1400	23.522	106.53	25	192	217	0	0	251093.39	0	1	0	0	0	0
s	Cb22	31	1400	23.522	106.53	25	192	217	0	0	374719.525	0	1	0	0	0	0
s	Cb22	31	1400	23.522	106.53	25	192	217	0	0	146379.35	0	1	0	0	0	1
s	Cb22	31	1400	23.522	106.53	25	192	217	0	0	163790.23	0	1	0	3	0	1
s	Cb22	31	1400	23.522	106.53	25	192	217	0	0	51837.28	0	1	0	0	0	1
s	Cb22	31	1400	23.522	106.53	25	192	217	0	0	266429.45	0	1	0	3	0	1
s	Cb22	31	1400	23.522	106.53	25	192	217	0	0	101553.425	0	1	0	3	0	0
s	Cb22	31	1400	23.522	106.53	25	192	217	0	0	231905.835	0	1	0	0	0	0
s	Cb22	31	1400	23.522	106.53	25	192	217	0	0	154864.87	0	1	0	0	0	0
s	Cb22	31	1400	23.522	106.53	25	192	217	0	0	161787.64	0	1	0	3	0	1
s	Cb22	31	1400	23.522	106.53	25	192	217	0	0	182038.99	0	1	0	0	0	0
s	Cb22	31	1400	23.522	106.53	25	192	217	0	0	231051.2	0	1	0	3	0	0
s	Cb22	31	1400	23.522	106.53	25	192	217	0	0	234566.205	0	1	0	0	0	0
s	Cb22	31	1400	23.522	106.53	25	192	217	0	0	227573.125	0	1	0	0	0	0
s	Cb22	31	1400	23.522	106.53	25	192	217	0	0	288487.28	0	1	0	3	2	1
s	Cb22	31	1400	23.522	106.53	25	192	217	0	0	67768.015	0	1	0	0	0	0
s	Cb22	31	1400	23.522	106.53	25	192	217	0	0	220297.35	0	1	0	3	0	1
s	Cb22	31	1400	23.522	106.53	25	192	217	0	0	171675.155	0	1	0	3	0	0
s	Cb22	31	1400	23.522	106.53	25	192	217	0	0	334468.435	0	1	0	0	0	1
s	Cb22	31	1400	23.522	106.53	25	192	217	0	0	335719.04	0	1	0	0	0	1
s	Cb22	31	1400	23.522	106.53	25	192	217	0	0	41989.15	0	1	0	3	0	1
s	Cb22	31	1400	23.522	106.53	25	192	217	0	0	191577.195	0	1	0	0	0	1
s	Cb22	31	1400	23.522	106.53	25	192	217	0	0	139083.745	0	1	0	0	0	1
s	Cb22	31	1400	23.522	106.53	25	192	217	0	0	387281.81	0	1	0	0	0	1
s	Cb22	31	1400	23.522	106.53	25	192	217	0	1	103295.835	0	1	0	3	0	1
s	Cb22	31	1400	23.522	106.53	25	192	217	0	0	102791.92	0	1	0	3	0	1
s	Cb22	31	1400	23.522	106.53	25	192	217	0	0	156439.815	0	1	0	0	0	0
s	Cb22	31	1400	23.522	106.53	25	192	217	0	0	137395.89	0	1	0	0	0	0
s	Cb22	31	1400	23.522	106.53	25	192	217	0	0	47732.56	0	1	0	3	0	0
s	Cb22	31	1400	23.522	106.53	25	192	217	0	0	384044.865	0	1	0	0	0	1
s	Cb22	31	1400	23.522	106.53	25	192	217	0	0	100213.73	0	1	0	0	0	0
s	Cb22	31	1400	23.522	106.53	25	192	217	0	0	297640.01	0	1	0	3	0	1
s	Cb22	31	1400	23.522	106.53	25	192	217	0	0	151611.74	0	1	0	0	0	0
s	Cb22	31	1400	23.522	106.53	25	192	217	0	1	288739.005	0	1	0	0	0	1
s	Cb22	31	1400	23.522	106.53	25	192	217	0	0	89063.925	0	1	0	0	0	0
s	Cb22	31	1400	23.522	106.53	25	192	217	0	0	22590.125	0	1	0	0	0	1
s	Cb22	31	1400	23.522	106.53	25	192	217	0	1	401264.605	0	1	0	0	0	1
s	Cb22	31	1400	23.522	106.53	25	192	217	0	0	14562.325	0	1	0	3	0	0
s	Cb22	31	1400	23.522	106.53	25	192	217	0	1	141894.93	0	1	0	0	0	0
s	Cb22	31	1400	23.522	106.53	25	192	217	0	0	183143.82	0	1	0	0	0	0
s	Cb22	31	1400	23.522	106.53	25	192	217	0	0	37456.995	0	1	0	0	0	0
s	Cb22	31	1400	23.522	106.53	25	192	217	0	0	92849.85	0	1	0	0	0	1
s	Cb22	31	1400	23.522	106.53	25	192	217	0	0	280354.71	0	1	0	0	0	0
s	Cb22	31	1400	23.522	106.53	25	192	217	0	4	231463.675	0	1	0	3	0	0
s	Cb22	31	1400	23.522	106.53	25	192	217	0	0	215408.48	0	1	0	0	0	1
s	Cb22	31	1400	23.522	106.53	25	192	217	0	0	232127.735	0	1	0	3	2	1
s	Cb22	31	1400	23.522	106.53	25	192	217	0	0	279663.565	0	1	0	0	0	1
s	Cb22	31	1400	23.522	106.53	25	192	217	3	1	38751.77	1	1	0	0	0	1
s	Cb22	31	1400	23.522	106.53	25	192	217	0	0	332194.75	0	1	0	3	0	1
s	Cb22	31	1400	23.522	106.53	25	192	217	0	0	415966.77	0	1	0	3	0	1
s	Cb22	31	1400	23.522	106.53	25	192	217	0	0	348645.72	0	1	0	0	0	0
s	Cb22	31	1400	23.522	106.53	25	192	217	0	0	241937.315	0	1	0	0	0	0
s	Cb22	31	1400	23.522	106.53	25	192	217	0	0	242398.455	0	1	0	3	0	1
s	Cb22	31	1400	23.522	106.53	25	192	217	0	0	247797.88	0	1	0	0	0	1
s	Cb22	31	1400	23.522	106.53	25	192	217	0	0	91914.005	0	1	0	3	0	0
s	Cb22	31	1400	23.522	106.53	25	192	217	0	0	35119.155	0	1	0	0	0	1
s	Cb22	31	1400	23.522	106.53	25	192	217	0	0	163560.54	0	1	0	3	0	0
s	Cb22	31	1400	23.522	106.53	25	192	217	0	0	161055.945	0	1	0	0	0	1
s	Cb22	31	1400	23.522	106.53	25	192	217	0	0	113639.985	0	1	0	0	0	0
s	Cb22	31	1400	23.522	106.53	25	192	217	0	0	82659.64	0	1	0	0	0	0
s	Cb22	31	1400	23.522	106.53	25	192	217	0	0	383082.485	0	1	0	0	0	1
s	Cb22	31	1400	23.522	106.53	25	192	217	0	0	115328.615	0	1	0	3	0	1
s	Cb22	31	1400	23.522	106.53	25	192	217	0	0	149763.98	0	1	0	0	0	1
s	Cb22	31	1400	23.522	106.53	25	192	217	0	0	166859.32	0	1	0	0	0	0
s	Cb22	31	1400	23.522	106.53	25	192	217	0	1&4	136763.16	0	1	0	3	0	0
s	Cb22	31	1400	23.522	106.53	25	192	217	0	0	156094.765	0	1	0	3	0	0
s	Cb22	31	1400	23.522	106.53	25	192	217	0	0	98671.76	0	1	0	0	0	1
s	Cb22	31	1400	23.522	106.53	25	192	217	0	0	290308.695	0	1	0	3	0	1
s	Cb22	31	1400	23.522	106.53	25	192	217	0	0	156697.32	0	1	0	3	0	0
s	Cb22	31	1400	23.522	106.53	25	192	217	0	0	117515.545	0	1	0	3	0	1
s	Cb22	31	1400	23.522	106.53	25	192	217	0	0	248950.275	0	1	0	0	0	1
s	Cb22	31	1400	23.522	106.53	25	192	217	0	0	178998.935	0	1	0	0	0	0
s	Cb22	31	1400	23.522	106.53	25	192	217	0	0	44437.9	0	1	0	3	0	1
s	Cb22	31	1400	23.522	106.53	25	192	217	0	4	91713.16	0	1	0	3	0	1
s	Cb22	31	1400	23.522	106.53	25	192	217	0	0	268900.77	0	1	0	3	0	1
s	Cb22	31	1400	23.522	106.53	25	192	217	0	0	236902.055	0	1	0	3	0	0
s	Cb22	31	1400	23.522	106.53	25	192	217	0	3	220303.775	0	1	0	0	0	0
s	Cb22	31	1400	23.522	106.53	25	192	217	0	4	207969.285	0	1	0	3	0	0
s	Cb22	31	1400	23.522	106.53	25	192	217	0	0	165611.09	0	1	0	0	0	1
s	Cb22	31	1400	23.522	106.53	25	192	217	0	0	437145.57	0	1	0	0	0	1
s	Cb22	31	1400	23.522	106.53	25	192	217	0	0	135397.14	0	1	0	0	0	1
s	Cb22	31	1400	23.522	106.53	25	192	217	0	0	NA	0	1	0	3	0	0
s	Cb22	31	1400	23.522	106.53	25	192	217	0	0	145441.525	0	1	0	0	0	0
s	Cb22	31	1400	23.522	106.53	25	192	217	0	0	173235.66	0	1	0	0	0	1
s	Cb22	31	1400	23.522	106.53	25	192	217	0	1	104719.365	0	1	0	0	0	0
s	Cb22	31	1400	23.522	106.53	25	192	217	0	0	81437.53	0	1	0	3	0	0
s	Cb22	31	1400	23.522	106.53	25	192	217	0	0	141390.825	0	1	0	0	0	0
s	Cb22	31	1400	23.522	106.53	25	192	217	0	0	29969.74	0	1	0	0	0	0
s	Cb22	31	1400	23.522	106.53	25	192	217	0	0	226620.785	0	1	0	3	0	1
s	Cb22	31	1400	23.522	106.53	25	192	217	0	0	59453.75	0	1	0	3	0	1
s	Cb22	31	1400	23.522	106.53	25	192	217	0	0	238013.395	0	1	0	3	0	1
s	Cb22	31	1400	23.522	106.53	25	192	217	0	0	13106.425	0	1	0	0	0	1
s	Cb22	31	1400	23.522	106.53	25	192	217	0	0	140190.295	0	1	0	3	0	1
s	Cb22	31	1400	23.522	106.53	25	192	217	0	0	276924.655	0	1	0	0	0	1
s	Cb22	31	1400	23.522	106.53	25	192	217	0	0	95484.34	0	1	0	0	0	0
s	Cb22	31	1400	23.522	106.53	25	192	217	0	0	74212.14	0	1	0	3	0	1
s	Cb22	31	1400	23.522	106.53	25	192	217	0	0	141427.71	0	1	0	0	0	0
s	Cb22	31	1400	23.522	106.53	25	192	217	0	0	180430.49	0	1	0	0	0	0
s	Cb22	31	1400	23.522	106.53	25	192	217	0	1	280653.37	0	1	0	3	0	0
s	Cb22	31	1400	23.522	106.53	25	192	217	0	0	51486.68	0	1	0	3	0	0
s	Cb22	31	1400	23.522	106.53	25	192	217	0	0	125781.055	0	1	0	0	0	0
s	Cb22	31	1400	23.522	106.53	25	192	217	0	1	92507.215	0	1	0	3	0	1
s	Cb22	31	1400	23.522	106.53	25	192	217	0	0	252818.55	0	1	0	3	0	1
s	Cb22	31	1400	23.522	106.53	25	192	217	0	0	167445.375	0	1	0	0	0	0
s	Cb22	31	1400	23.522	106.53	25	192	217	0	0	137558.915	0	1	0	0	0	0
s	Cb22	31	1400	23.522	106.53	25	192	217	0	0	33982.475	0	1	0	0	0	1
s	Cb22	31	1400	23.522	106.53	25	192	217	0	1	115321.595	0	1	0	0	0	1
s	Cb22	31	1400	23.522	106.53	25	192	217	0	0	121175.835	0	1	0	3	0	1
s	Cb22	31	1400	23.522	106.53	25	192	217	0	0	174813.1	0	1	0	3	0	0
s	Cb22	31	1400	23.522	106.53	25	192	217	0	0	230308.645	0	1	0	0	0	1
s	Cb22	31	1400	23.522	106.53	25	192	217	0	0	222172.955	0	1	0	3	0	0
s	Cb22	31	1400	23.522	106.53	25	192	217	0	0	63715.335	0	1	0	0	0	0
s	Cb22	31	1400	23.522	106.53	25	192	217	0	0	278542.875	0	1	0	0	0	1
s	Cb22	31	1400	23.522	106.53	25	192	217	0	0	144044.33	0	1	0	3	0	1
s	Cb22	31	1400	23.522	106.53	25	192	217	0	0	81611.605	0	1	0	3	0	0
s	Cb22	31	1400	23.522	106.53	25	192	217	0	0	87257.765	0	1	0	3	0	0
s	Cb22	32	1435	5.68	28.86	10	51	61	0	0	218813.935	0	1	0	0	0	1
s	Cb22	32	1435	5.68	28.86	10	51	61	0	0	280922.055	0	1	0	0	0	1
s	Cb22	32	1435	5.68	28.86	10	51	61	0	0	140199.845	0	1	0	0	0	1
s	Cb22	32	1435	5.68	28.86	10	51	61	0	0	33391.45	0	1	0	0	0	1
s	Cb22	32	1435	5.68	28.86	10	51	61	0	0	108733.395	0	1	0	0	0	0
s	Cb22	32	1435	5.68	28.86	10	51	61	0	0	269686.775	0	1	0	0	0	1
s	Cb22	32	1435	5.68	28.86	10	51	61	0	0	167662.525	0	1	0	3	0	1
s	Cb22	32	1435	5.68	28.86	10	51	61	0	0	490198.84	0	1	0	3	0	1
s	Cb22	32	1435	5.68	28.86	10	51	61	0	0	64136.57	0	1	0	3	0	0
s	Cb22	32	1435	5.68	28.86	10	51	61	0	0	392924.82	0	1	0	0	0	0
s	Cb22	32	1435	5.68	28.86	10	51	61	0	0	158058.005	0	1	0	0	0	1
s	Cb22	32	1435	5.68	28.86	10	51	61	0	0	458540.515	0	1	0	3	0	1
s	Cb22	32	1435	5.68	28.86	10	51	61	0	0	112976.02	0	1	0	0	0	1
s	Cb22	32	1435	5.68	28.86	10	51	61	0	0	64891.765	0	1	0	0	0	1
s	Cb22	32	1435	5.68	28.86	10	51	61	0	0	157689.505	0	1	0	0	0	1
s	Cb22	32	1435	5.68	28.86	10	51	61	0	0	97277.435	0	1	0	0	0	0
s	Cb22	32	1435	5.68	28.86	10	51	61	0	0	321937.19	0	1	0	3	0	1
s	Cb22	32	1435	5.68	28.86	10	51	61	0	0	351406.84	0	1	0	0	0	1
s	Cb22	32	1435	5.68	28.86	10	51	61	0	0	293408.365	0	1	0	3	0	1
s	Cb22	32	1435	5.68	28.86	10	51	61	0	0	73550.495	0	1	0	3	0	1
s	Cb22	32	1435	5.68	28.86	10	51	61	0	0	138595.2	0	1	0	0	0	0
s	Cb22	32	1435	5.68	28.86	10	51	61	0	0	569796.855	0	1	0	3	0	1
s	Cb22	32	1435	5.68	28.86	10	51	61	0	0	160912.33	0	1	0	0	0	1
s	Cb22	32	1435	5.68	28.86	10	51	61	0	0	47190.2	0	1	0	0	0	1
s	Cb22	32	1435	5.68	28.86	10	51	61	0	0	102224.825	0	1	0	0	0	1
s	Cb22	32	1435	5.68	28.86	10	51	61	0	0	182813.73	0	1	0	0	0	0
s	Cb22	32	1435	5.68	28.86	10	51	61	0	0	184807.665	0	1	0	0	0	1
s	Cb22	32	1435	5.68	28.86	10	51	61	0	0	289673.055	0	1	0	0	0	0
s	Cb22	32	1435	5.68	28.86	10	51	61	0	4	210541.83	0	1	0	3	0	0
s	Cb22	32	1435	5.68	28.86	10	51	61	0	0	23748.165	0	1	0	0	0	0
s	Cb22	32	1435	5.68	28.86	10	51	61	0	0	176939.5	0	1	0	3	0	1
s	Cb22	32	1435	5.68	28.86	10	51	61	0	0	100917.73	0	1	0	0	0	1
s	Cb22	32	1435	5.68	28.86	10	51	61	0	0	91277.985	0	1	0	0	0	1
s	Cb22	32	1435	5.68	28.86	10	51	61	0	0	238972.37	0	1	0	0	0	0
s	Cb22	32	1435	5.68	28.86	10	51	61	0	0	135745.245	0	1	0	0	0	1
s	Cb22	32	1435	5.68	28.86	10	51	61	0	0	145468.13	0	1	0	0	0	1
s	Cb22	32	1435	5.68	28.86	10	51	61	0	0	131815.495	0	1	0	0	0	1
s	Cb22	32	1435	5.68	28.86	10	51	61	0	0	324107.99	0	1	0	0	0	0
s	Cb22	32	1435	5.68	28.86	10	51	61	0	0	145904.325	0	1	0	0	0	0
s	Cb22	32	1435	5.68	28.86	10	51	61	0	0	350487.35	0	1	0	3	0	1
s	Cb22	32	1435	5.68	28.86	10	51	61	0	1	349862.46	0	1	0	0	0	0
s	Cb22	32	1435	5.68	28.86	10	51	61	0	0	57429.14	0	1	0	0	0	0
s	Cb22	32	1435	5.68	28.86	10	51	61	0	0	81663.31	0	1	0	3	0	0
s	Cb22	32	1435	5.68	28.86	10	51	61	0	0	257791.615	0	1	0	3	0	1
s	Cb22	32	1435	5.68	28.86	10	51	61	0	4	NA	0	1	0	0	0	0
s	Cb22	32	1435	5.68	28.86	10	51	61	0	0	51352.005	0	1	0	0	0	0
s	Cb22	32	1435	5.68	28.86	10	51	61	0	0	116613.265	0	1	0	3	0	0
s	Cb22	32	1435	5.68	28.86	10	51	61	0	0	6697.145	0	1	0	3	0	1
s	Cb22	32	1435	5.68	28.86	10	51	61	0	0	257792.695	0	1	0	0	0	1
s	Cb22	32	1435	5.68	28.86	10	51	61	0	0	245652.85	0	1	0	0	0	1
s	Cb22	32	1435	5.68	28.86	10	51	61	0	0	169220.815	0	1	0	3	0	0
s	Cb22	33	1493	8.59	43.82	3	73	76	0	0	207459.295	0	1	0	0	0	1
s	Cb22	33	1493	8.59	43.82	3	73	76	0	4	144964.045	0	1	0	3	0	0
s	Cb22	33	1493	8.59	43.82	3	73	76	0	0	221074.6	0	1	0	0	0	0
s	Cb22	33	1493	8.59	43.82	3	73	76	0	0	406799.635	0	1	0	0	0	1
s	Cb22	33	1493	8.59	43.82	3	73	76	0	0	194625.945	0	1	0	0	0	0
s	Cb22	33	1493	8.59	43.82	3	73	76	0	0	185884.785	0	1	0	0	0	1
s	Cb22	33	1493	8.59	43.82	3	73	76	0	0	254951.065	0	1	0	0	0	1
s	Cb22	33	1493	8.59	43.82	3	73	76	0	0	135650.15	0	1	0	0	0	1
s	Cb22	33	1493	8.59	43.82	3	73	76	0	0	133255.54	0	1	0	0	0	0
s	Cb22	33	1493	8.59	43.82	3	73	76	0	0	244657.815	0	1	0	0	0	0
s	Cb22	33	1493	8.59	43.82	3	73	76	0	0	196933.805	0	1	0	0	0	1
s	Cb22	33	1493	8.59	43.82	3	73	76	0	0	316272.31	0	1	0	0	0	0
s	Cb22	33	1493	8.59	43.82	3	73	76	0	3	378797.175	0	1	0	0	0	0
s	Cb22	33	1493	8.59	43.82	3	73	76	0	0	147487.82	0	1	0	0	0	1
s	Cb22	33	1493	8.59	43.82	3	73	76	0	0	96254.565	0	1	0	0	0	0
s	Cb22	33	1493	8.59	43.82	3	73	76	0	0	354134.62	0	1	0	0	0	0
s	Cb22	33	1493	8.59	43.82	3	73	76	0	0	245405.29	0	1	0	0	0	0
s	Cb22	33	1493	8.59	43.82	3	73	76	0	0	147146.18	0	1	0	0	0	1
s	Cb22	33	1493	8.59	43.82	3	73	76	0	1	117417.615	0	1	0	0	0	0
s	Cb22	33	1493	8.59	43.82	3	73	76	0	1	295712.705	0	1	0	0	0	1
s	Cb22	33	1493	8.59	43.82	3	73	76	0	0	147129.205	0	1	0	0	0	0
s	Cb22	33	1493	8.59	43.82	3	73	76	0	0	250350.685	0	1	0	0	0	0
s	Cb22	33	1493	8.59	43.82	3	73	76	0	0	303979.025	0	1	0	0	0	0
s	Cb22	33	1493	8.59	43.82	3	73	76	0	0	148203.95	0	1	0	0	0	1
s	Cb22	33	1493	8.59	43.82	3	73	76	0	0	497149.45	0	1	0	3	0	1
s	Cb22	33	1493	8.59	43.82	3	73	76	0	4	214156.795	0	1	0	0	0	0
s	Cb22	33	1493	8.59	43.82	3	73	76	0	0	116620.12	0	1	0	0	0	0
s	Cb22	33	1493	8.59	43.82	3	73	76	0	0	417703.375	0	1	0	0	0	1
s	Cb22	33	1493	8.59	43.82	3	73	76	0	0	347563.92	0	1	0	0	0	1
s	Cb22	33	1493	8.59	43.82	3	73	76	0	0	404048.285	0	1	0	0	0	1
s	Cb22	33	1493	8.59	43.82	3	73	76	0	0	239696.66	0	1	0	0	0	1
s	Cb22	33	1493	8.59	43.82	3	73	76	0	0	262138.705	0	1	0	0	0	0
s	Cb22	33	1493	8.59	43.82	3	73	76	0	0	82939.435	0	1	0	0	0	1
s	Cb22	33	1493	8.59	43.82	3	73	76	0	0	367107.82	0	1	0	0	0	1
s	Cb22	33	1493	8.59	43.82	3	73	76	0	0	88239.74	0	1	0	0	0	0
s	Cb22	33	1493	8.59	43.82	3	73	76	0	0	169704.13	0	1	0	0	0	1
s	Cb22	33	1493	8.59	43.82	3	73	76	0	0	77684.4	0	1	0	0	0	1
s	Cb22	33	1493	8.59	43.82	3	73	76	0	0	319406.115	0	1	0	0	0	1
s	Cb22	33	1493	8.59	43.82	3	73	76	0	0	146026.42	0	1	0	0	0	1
s	Cb22	33	1493	8.59	43.82	3	73	76	0	0	143426.76	0	1	0	0	0	0
s	Cb22	33	1493	8.59	43.82	3	73	76	0	0	148468.34	0	1	0	0	0	1
s	Cb22	33	1493	8.59	43.82	3	73	76	0	0	112679.83	0	1	0	0	0	0
s	Cb22	33	1493	8.59	43.82	3	73	76	0	0	362057.17	0	1	0	0	0	0
s	Cb22	33	1493	8.59	43.82	3	73	76	0	1	93425.795	0	1	0	0	0	0
s	Cb22	33	1493	8.59	43.82	3	73	76	0	1	47376.325	0	1	0	0	0	1
s	Cb22	33	1493	8.59	43.82	3	73	76	0	0	339925.735	0	1	0	0	0	1
s	Cb22	33	1493	8.59	43.82	3	73	76	0	0	256677.925	0	1	0	0	0	1
s	Cb22	33	1493	8.59	43.82	3	73	76	0	0	195278.795	0	1	0	3	0	1
s	Cb22	33	1493	8.59	43.82	3	73	76	0	0	219821.47	0	1	0	0	0	0
s	Cb22	33	1493	8.59	43.82	3	73	76	0	0	285854.05	0	1	0	0	0	0
s	Cb22	33	1493	8.59	43.82	3	73	76	0	1	184423.96	0	1	0	0	0	0
s	Cb22	33	1493	8.59	43.82	3	73	76	0	1	112261.8	0	1	0	0	0	0
s	Cb22	33	1493	8.59	43.82	3	73	76	0	1	149599.02	0	1	0	0	0	0
s	Cb22	33	1493	8.59	43.82	3	73	76	0	0	159801.38	0	1	0	0	0	1
s	Cb22	33	1493	8.59	43.82	3	73	76	0	0	194057.34	0	1	0	0	0	1
s	Cb22	33	1493	8.59	43.82	3	73	76	0	0	220991.99	0	1	0	0	0	1
s	Cb22	33	1493	8.59	43.82	3	73	76	0	0	140562.44	0	1	0	0	0	0
s	Cb22	33	1493	8.59	43.82	3	73	76	0	0	166522.15	0	1	0	0	0	0
s	Cb22	33	1493	8.59	43.82	3	73	76	0	0	214245.455	0	1	0	0	0	0
s	Cb22	33	1493	8.59	43.82	3	73	76	0	0	495666.415	0	1	0	0	0	0
s	Cb22	33	1493	8.59	43.82	3	73	76	0	0	257320.85	0	1	0	0	0	0
s	Cb22	33	1493	8.59	43.82	3	73	76	0	1	119477.79	0	1	0	0	0	0
s	Cb22	33	1493	8.59	43.82	3	73	76	0	0	147320.505	0	1	0	0	0	1
s	Cb22	33	1493	8.59	43.82	3	73	76	0	0	303620.615	0	1	0	0	0	0
s	Cb22	33	1493	8.59	43.82	3	73	76	0	0	355637.335	0	1	0	0	0	1
s	Cb22	33	1493	8.59	43.82	3	73	76	0	0	161371.725	0	1	0	0	0	1
s	Cb22	33	1493	8.59	43.82	3	73	76	0	0	32991.13	0	1	0	0	0	0
s	Cb22	34	1384	11.524	53.11	9	94	103	0	0	460004.155	0	1	0	0	0	1
s	Cb22	34	1384	11.524	53.11	9	94	103	0	0	153820.24	0	1	0	0	0	1
s	Cb22	34	1384	11.524	53.11	9	94	103	0	0	35907.675	0	1	0	0	0	1
s	Cb22	34	1384	11.524	53.11	9	94	103	0	0	130806.205	0	1	0	3	0	0
s	Cb22	34	1384	11.524	53.11	9	94	103	0	0	22581.505	0	1	0	0	0	1
s	Cb22	34	1384	11.524	53.11	9	94	103	0	0	241651.45	0	1	0	0	0	1
s	Cb22	34	1384	11.524	53.11	9	94	103	0	0	110572.685	0	1	0	0	0	0
s	Cb22	34	1384	11.524	53.11	9	94	103	0	0	34967.665	0	1	0	0	0	1
s	Cb22	34	1384	11.524	53.11	9	94	103	0	1	218302.305	0	1	0	0	0	0
s	Cb22	34	1384	11.524	53.11	9	94	103	0	0	66282.555	0	1	0	0	0	0
s	Cb22	34	1384	11.524	53.11	9	94	103	0	0	81165.81	0	1	0	0	0	0
s	Cb22	34	1384	11.524	53.11	9	94	103	0	0	208800.475	0	1	0	3	0	0
s	Cb22	34	1384	11.524	53.11	9	94	103	0	0	272916.935	0	1	0	0	0	0
s	Cb22	34	1384	11.524	53.11	9	94	103	0	0	114105.1	0	1	0	0	0	0
s	Cb22	34	1384	11.524	53.11	9	94	103	0	0	227299.24	0	1	0	0	0	1
s	Cb22	34	1384	11.524	53.11	9	94	103	0	0	185008.565	0	1	0	0	0	1
s	Cb22	34	1384	11.524	53.11	9	94	103	0	0	221616.005	0	1	0	0	0	1
s	Cb22	34	1384	11.524	53.11	9	94	103	0	0	54420.54	0	1	0	0	0	1
s	Cb22	34	1384	11.524	53.11	9	94	103	0	0	462433.885	0	1	0	0	0	0
s	Cb22	34	1384	11.524	53.11	9	94	103	0	0	247624.38	0	1	0	0	0	0
s	Cb22	34	1384	11.524	53.11	9	94	103	0	0	346165.55	0	1	0	0	0	0
s	Cb22	34	1384	11.524	53.11	9	94	103	0	0	130621.86	0	1	0	0	0	1
s	Cb22	34	1384	11.524	53.11	9	94	103	0	0	204054.48	0	1	0	3	0	0
s	Cb22	34	1384	11.524	53.11	9	94	103	0	0	87651.745	0	1	0	0	0	0
s	Cb22	34	1384	11.524	53.11	9	94	103	0	0	327730.255	0	1	0	0	0	1
s	Cb22	34	1384	11.524	53.11	9	94	103	0	1	25255.92	0	1	0	0	0	0
s	Cb22	34	1384	11.524	53.11	9	94	103	0	0	196956.58	0	1	0	0	0	1
s	Cb22	34	1384	11.524	53.11	9	94	103	0	0	403047.23	0	1	0	0	0	1
s	Cb22	34	1384	11.524	53.11	9	94	103	0	0	322760.655	0	1	0	0	0	1
s	Cb22	34	1384	11.524	53.11	9	94	103	0	0	70467.25	0	1	0	0	0	1
s	Cb22	34	1384	11.524	53.11	9	94	103	0	0	119362.63	0	1	0	0	0	0
s	Cb22	34	1384	11.524	53.11	9	94	103	0	0	151647.61	0	1	0	0	0	1
s	Cb22	34	1384	11.524	53.11	9	94	103	0	0	46786.855	0	1	0	0	0	1
s	Cb22	34	1384	11.524	53.11	9	94	103	0	0	63572.27	0	1	0	0	0	0
s	Cb22	34	1384	11.524	53.11	9	94	103	0	1	38063.165	0	1	0	0	0	0
s	Cb22	34	1384	11.524	53.11	9	94	103	0	0	172664.15	0	1	0	0	0	0
s	Cb22	34	1384	11.524	53.11	9	94	103	0	0	256257.365	0	1	0	0	0	1
s	Cb22	34	1384	11.524	53.11	9	94	103	0	0	79979.77	0	1	0	0	0	1
s	Cb22	34	1384	11.524	53.11	9	94	103	0	0	118663.675	0	1	0	0	0	1
s	Cb22	34	1384	11.524	53.11	9	94	103	0	0	223959.925	0	1	0	0	0	1
s	Cb22	34	1384	11.524	53.11	9	94	103	0	0	80942.565	0	1	0	3	0	0
s	Cb22	34	1384	11.524	53.11	9	94	103	0	0	144436.28	0	1	0	0	0	1
s	Cb22	34	1384	11.524	53.11	9	94	103	0	0	57419.535	0	1	0	0	0	0
s	Cb22	34	1384	11.524	53.11	9	94	103	0	0	28618.525	0	1	0	0	0	1
s	Cb22	34	1384	11.524	53.11	9	94	103	0	0	208774.61	0	1	0	3	0	0
s	Cb22	34	1384	11.524	53.11	9	94	103	0	0	175210.905	0	1	0	0	0	1
s	Cb22	34	1384	11.524	53.11	9	94	103	0	0	131717.35	0	1	0	0	0	0
s	Cb22	34	1384	11.524	53.11	9	94	103	0	0	96147.64	0	1	0	0	0	1
s	Cb22	34	1384	11.524	53.11	9	94	103	0	0	25080.29	0	1	0	0	0	0
s	Cb22	34	1384	11.524	53.11	9	94	103	0	0	103163.71	0	1	0	0	0	1
s	Cb22	34	1384	11.524	53.11	9	94	103	0	0	381297.865	0	1	0	0	0	0
s	Cb22	34	1384	11.524	53.11	9	94	103	0	0	129702.95	0	1	0	0	0	0
s	Cb22	34	1384	11.524	53.11	9	94	103	0	0	23837.42	0	1	0	0	0	0
s	Cb22	34	1384	11.524	53.11	9	94	103	0	0	129262.92	0	1	0	0	0	1
s	Cb22	34	1384	11.524	53.11	9	94	103	0	0	NA	0	1	0	3	0	0
s	Cb22	34	1384	11.524	53.11	9	94	103	0	0	304849.87	0	1	0	0	0	0
s	Cb22	34	1384	11.524	53.11	9	94	103	0	1	181368.415	0	1	0	0	0	0
s	Cb22	34	1384	11.524	53.11	9	94	103	0	0	306023.24	0	1	0	0	0	1
s	Cb22	34	1384	11.524	53.11	9	94	103	0	0	128626.625	0	1	0	0	0	0
s	Cb22	34	1384	11.524	53.11	9	94	103	0	0	136712.725	0	1	0	0	0	1
s	Cb22	34	1384	11.524	53.11	9	94	103	0	1&3	183721.62	0	1	0	0	0	0
s	Cb22	34	1384	11.524	53.11	9	94	103	0	1	273754.84	0	1	0	0	0	0
s	Cb22	34	1384	11.524	53.11	9	94	103	0	0	263179.955	0	1	0	0	0	1
s	Cb22	34	1384	11.524	53.11	9	94	103	0	1&3	287385.535	0	1	0	0	0	1
s	Cb22	34	1384	11.524	53.11	9	94	103	0	0	180777.725	0	1	0	3	0	1
s	Cb22	34	1384	11.524	53.11	9	94	103	0	4	127472.395	0	1	0	0	0	1
s	Cb22	34	1384	11.524	53.11	9	94	103	0	0	159938.27	0	1	0	0	0	1
s	Cb22	34	1384	11.524	53.11	9	94	103	0	0	180003.45	0	1	0	3	0	1
s	Cb22	34	1384	11.524	53.11	9	94	103	0	0	126110.995	0	1	0	0	0	0
s	Cb22	34	1384	11.524	53.11	9	94	103	0	0	269046.265	0	1	0	0	0	1
s	Cb22	34	1384	11.524	53.11	9	94	103	0	0	218834.805	0	1	0	0	0	1
s	Cb22	34	1384	11.524	53.11	9	94	103	0	0	240293.375	0	1	0	0	0	0
s	Cb22	34	1384	11.524	53.11	9	94	103	0	0	117955.035	0	1	0	3	0	1
s	Cb22	34	1384	11.524	53.11	9	94	103	0	0	167025.3	0	1	0	0	0	0
s	Cb22	34	1384	11.524	53.11	9	94	103	0	0	184203.545	0	1	0	0	0	0
s	Cb22	34	1384	11.524	53.11	9	94	103	0	1	167172.94	0	1	0	0	0	1
s	Cb22	34	1384	11.524	53.11	9	94	103	0	0	215488.62	0	1	0	0	0	0
s	Cb22	34	1384	11.524	53.11	9	94	103	0	0	305825.2	0	1	0	0	0	1
s	Cb22	34	1384	11.524	53.11	9	94	103	0	0	29684.8	0	1	0	0	0	0
s	Cb22	34	1384	11.524	53.11	9	94	103	0	0	212150.93	0	1	0	0	0	0
s	Cb22	34	1384	11.524	53.11	9	94	103	0	0	35389.76	0	1	0	0	0	0
s	Cb22	34	1384	11.524	53.11	9	94	103	0	0	72422.8	0	1	0	0	0	0
s	Cb22	34	1384	11.524	53.11	9	94	103	0	0	107789.075	0	1	0	0	0	0
s	Cb22	34	1384	11.524	53.11	9	94	103	0	3	259435.46	0	1	0	3	0	1
s	Cb22	34	1384	11.524	53.11	9	94	103	0	0	142154.075	0	1	0	0	0	0
s	Cb22	34	1384	11.524	53.11	9	94	103	0	3	171927.87	0	1	0	3	0	0
s	Cb22	34	1384	11.524	53.11	9	94	103	0	1	166909.385	0	1	0	3	0	1
s	Cb22	34	1384	11.524	53.11	9	94	103	0	0	76222.425	0	1	0	0	0	0
s	Cb22	34	1384	11.524	53.11	9	94	103	0	0	NA	0	1	0	0	0	0
s	Cb22	34	1384	11.524	53.11	9	94	103	2	0	53601.355	0	1	0	0	0	0
s	Cb22	34	1384	11.524	53.11	9	94	103	2	0	188662.2	0	1	0	0	0	0
s	Cb22	33	1493	8.59	43.82	3	73	76	0	0	109332.485	0	1	0	0	0	0
s	Cb22	33	1493	8.59	43.82	3	73	76	0	0	218281.37	0	1	0	0	0	1
s	Cb22	33	1493	8.59	43.82	3	73	76	0	0	67329.75	0	1	0	0	0	0
s	Cb22	34	1384	11.524	53.11	9	94	103	2	1	74197.03	0	1	0	0	0	1
s	Cb22	34	1384	11.524	53.11	9	94	103	2	1	39487.305	0	1	0	0	0	0
s	Cb22	34	1384	11.524	53.11	9	94	103	2	1	51468.575	0	1	0	0	0	0
s	Cb22	30	1379	16.251	73.45	21	112	133	0	1	156875.06	0	1	0	0	0	0
s	Cb22	30	1379	16.251	73.45	21	112	133	0	1	314616.73	0	1	0	3	0	0
s	Cb22	30	1379	16.251	73.45	21	112	133	2	0	51886.53	0	1	0	0	0	0
s	Cb22	31	1400	23.522	106.53	25	192	217	0	0	249932.705	0	1	0	0	0	0
s	Cb22	33	1493	8.59	43.82	3	73	76	0	0	186996.84	0	1	0	0	0	1
s	Cb22	33	1493	8.59	43.82	3	73	76	0	0	195876.825	0	1	0	0	0	1
s	Cb22	33	1493	8.59	43.82	3	73	76	0	0	191384.05	0	1	0	0	0	1
s	Cb22	31	1400	23.522	106.53	25	192	217	0	0	171255.905	1	1	0	0	0	1
s	CB24	44	1254	10.42994	43.56	15	89	104	0	0	237055.44	0	1	0	3	0	0
s	CB24	44	1254	10.42994	43.56	15	89	104	0	0	44832.59	1	1	0	0	0	0
s	CB24	44	1254	10.42994	43.56	15	89	104	2	0	132603.13	0	1	0	0	0	1
s	CB24	44	1254	10.42994	43.56	15	89	104	0	0	155610.96	0	1	0	0	0	0
s	CB24	44	1254	10.42994	43.56	15	89	104	0	0	312313.72	0	1	0	3	0	0
s	CB24	44	1254	10.42994	43.56	15	89	104	0	4	22185.02	0	1	0	0	0	0
s	CB24	44	1254	10.42994	43.56	15	89	104	0	0	332651.205	0	1	0	0	0	1
s	CB24	44	1254	10.42994	43.56	15	89	104	0	0	218245.845	0	1	0	0	0	0
s	CB24	44	1254	10.42994	43.56	15	89	104	0	4	157469.205	0	1	0	3	0	1
s	CB24	44	1254	10.42994	43.56	15	89	104	0	0	215084.105	0	1	0	0	0	1
s	CB24	44	1254	10.42994	43.56	15	89	104	0	0	153835.605	0	1	0	0	0	0
s	CB24	44	1254	10.42994	43.56	15	89	104	0	0	271570.6	0	1	0	3	0	0
s	CB24	44	1254	10.42994	43.56	15	89	104	0	1&4	183752.875	0	1	0	0	0	0
s	CB24	44	1254	10.42994	43.56	15	89	104	0	1&4	210237.815	0	1	0	3	0	0
s	CB24	44	1254	10.42994	43.56	15	89	104	0	4	18605.715	0	1	0	3	0	0
s	CB24	44	1254	10.42994	43.56	15	89	104	0	0	23843.86	0	1	0	3	0	0
s	CB24	44	1254	10.42994	43.56	15	89	104	0	0	45877.41	0	1	0	0	0	0
s	CB24	44	1254	10.42994	43.56	15	89	104	0	0	163102.66	0	1	0	0	0	1
s	CB24	44	1254	10.42994	43.56	15	89	104	0	0	146252.625	0	1	0	3	0	1
s	CB24	44	1254	10.42994	43.56	15	89	104	0	0	373457.065	0	1	0	3	0	1
s	CB24	44	1254	10.42994	43.56	15	89	104	0	0	470839.575	0	1	0	0	0	1
s	CB24	44	1254	10.42994	43.56	15	89	104	0	3	228385.845	0	1	0	0	0	0
s	CB24	44	1254	10.42994	43.56	15	89	104	0	0	201480.195	0	1	0	0	0	1
s	CB24	44	1254	10.42994	43.56	15	89	104	0	0	496862.7	0	1	0	0	0	1
s	CB24	44	1254	10.42994	43.56	15	89	104	0	0	263544.52	0	1	0	3	0	1
s	CB24	44	1254	10.42994	43.56	15	89	104	0	0	277591.02	0	1	0	0	0	1
s	CB24	44	1254	10.42994	43.56	15	89	104	0	0	260152.98	0	1	0	3	0	1
s	CB24	44	1254	10.42994	43.56	15	89	104	0	0	138305.65	0	1	0	0	0	1
s	CB24	44	1254	10.42994	43.56	15	89	104	0	0	221750.095	0	1	0	3	0	1
s	CB24	44	1254	10.42994	43.56	15	89	104	0	0	143511.725	0	1	0	0	0	1
s	CB24	44	1254	10.42994	43.56	15	89	104	0	0	354601.6	0	1	0	3	0	0
s	CB24	44	1254	10.42994	43.56	15	89	104	0	0	255856.03	0	1	0	0	0	1
s	CB24	44	1254	10.42994	43.56	15	89	104	0	0	223274.53	0	1	0	3	0	1
s	CB24	44	1254	10.42994	43.56	15	89	104	0	0	90627.385	0	1	0	0	0	1
s	CB24	44	1254	10.42994	43.56	15	89	104	0	0	161065.61	0	1	0	3	0	0
s	CB24	44	1254	10.42994	43.56	15	89	104	0	0	447158.41	0	1	0	0	0	1
s	CB24	44	1254	10.42994	43.56	15	89	104	0	0	326463.66	0	1	0	3	0	1
s	CB24	44	1254	10.42994	43.56	15	89	104	0	0	135031.78	0	1	0	0	0	1
s	CB24	44	1254	10.42994	43.56	15	89	104	0	3	186413.545	0	1	0	3	0	0
s	CB24	44	1254	10.42994	43.56	15	89	104	0	4	227949.18	0	1	0	0	0	1
s	CB24	44	1254	10.42994	43.56	15	89	104	0	0	190743.51	0	1	0	0	0	0
s	CB24	44	1254	10.42994	43.56	15	89	104	0	0	76013.66	0	1	0	0	0	0
s	CB24	44	1254	10.42994	43.56	15	89	104	0	0	76633.645	0	1	0	0	0	0
s	CB24	44	1254	10.42994	43.56	15	89	104	0	1	162361.36	0	1	0	3	0	1
s	CB24	44	1254	10.42994	43.56	15	89	104	0	1	142785.68	0	1	0	3	0	1
s	CB24	44	1254	10.42994	43.56	15	89	104	0	0	117375.64	0	1	0	0	0	0
s	CB24	44	1254	10.42994	43.56	15	89	104	0	0	307548.72	0	1	0	0	0	0
s	CB24	44	1254	10.42994	43.56	15	89	104	0	0	116062.4	0	1	0	0	0	1
s	CB24	44	1254	10.42994	43.56	15	89	104	0	0	295373.62	0	1	0	0	0	0
s	CB24	44	1254	10.42994	43.56	15	89	104	0	0	27440.065	0	1	0	0	0	1
s	CB24	44	1254	10.42994	43.56	15	89	104	0	0	116108.945	0	1	0	0	0	1
s	CB24	44	1254	10.42994	43.56	15	89	104	0	0	87096.135	0	1	0	3	0	0
s	CB24	44	1254	10.42994	43.56	15	89	104	0	0	26525.93	0	1	0	0	0	1
s	CB24	44	1254	10.42994	43.56	15	89	104	0	0	169027.015	0	1	0	0	0	1
s	CB24	44	1254	10.42994	43.56	15	89	104	0	0	242936.505	0	1	0	0	0	1
s	CB24	44	1254	10.42994	43.56	15	89	104	0	0	82899.98	0	1	0	3	0	1
s	CB24	44	1254	10.42994	43.56	15	89	104	0	0	156155.305	0	1	0	0	0	1
s	CB24	44	1254	10.42994	43.56	15	89	104	0	0	129698.26	0	1	0	3	0	1
s	CB24	44	1254	10.42994	43.56	15	89	104	0	0	263692.185	0	1	0	3	0	1
s	CB24	44	1254	10.42994	43.56	15	89	104	0	0	209356.38	0	1	0	0	0	1
s	CB24	44	1254	10.42994	43.56	15	89	104	0	0	411947.745	0	1	0	3	0	1
s	CB24	44	1254	10.42994	43.56	15	89	104	0	0	159092.985	0	1	0	3	0	1
s	CB24	44	1254	10.42994	43.56	15	89	104	0	0	102758.5	0	1	0	0	0	0
s	CB24	44	1254	10.42994	43.56	15	89	104	0	0	268117.755	0	1	0	0	0	0
s	CB24	44	1254	10.42994	43.56	15	89	104	0	0	242473.64	0	1	0	0	0	1
s	CB24	44	1254	10.42994	43.56	15	89	104	0	0	145161.325	0	1	0	3	0	0
s	CB24	44	1254	10.42994	43.56	15	89	104	0	0	163962.59	0	1	0	0	0	0
s	CB24	44	1254	10.42994	43.56	15	89	104	0	0	137986.01	0	1	0	0	0	0
s	CB24	44	1254	10.42994	43.56	15	89	104	0	0	15877.99	0	1	0	0	0	0
s	CB24	44	1254	10.42994	43.56	15	89	104	0	0	200670.23	0	1	0	0	0	1
s	CB24	44	1254	10.42994	43.56	15	89	104	0	0	160596.9	0	1	0	0	0	0
s	CB24	44	1254	10.42994	43.56	15	89	104	0	0	232924.705	0	1	0	3	0	1
s	CB24	44	1254	10.42994	43.56	15	89	104	0	0	87721.135	0	1	0	3	0	1
s	CB24	44	1254	10.42994	43.56	15	89	104	0	0	220791.31	0	1	0	3	0	0
s	CB24	44	1254	10.42994	43.56	15	89	104	0	0	277690.495	0	1	0	3	0	0
s	CB24	44	1254	10.42994	43.56	15	89	104	0	0	53978.01	0	1	0	3	0	0
s	CB24	44	1254	10.42994	43.56	15	89	104	0	3	53007.265	0	1	0	3	0	0
s	CB24	44	1254	10.42994	43.56	15	89	104	0	0	101051.835	0	1	0	3	0	0
s	CB24	44	1254	10.42994	43.56	15	89	104	0	0	55388.215	0	1	0	3	0	1
s	CB24	44	1254	10.42994	43.56	15	89	104	0	0	246132.885	0	1	0	0	0	0
s	CB24	44	1254	10.42994	43.56	15	89	104	0	0	150207.205	0	1	0	3	0	1
s	CB24	44	1254	10.42994	43.56	15	89	104	0	0	170456.305	0	1	0	3	0	0
s	CB24	44	1254	10.42994	43.56	15	89	104	0	0	230027.365	0	1	0	0	0	1
s	CB24	44	1254	10.42994	43.56	15	89	104	0	0	106373.805	0	1	0	0	0	1
s	CB24	44	1254	10.42994	43.56	15	89	104	0	0	128673.88	0	1	0	3	0	1
s	CB24	44	1254	10.42994	43.56	15	89	104	0	0	305949.585	0	1	0	3	0	0
s	CB24	44	1254	10.42994	43.56	15	89	104	0	1	296899.155	0	1	0	3	0	1
s	CB24	45	1605	3.23431	20.37	1	31	32	0	0	193212.885	0	1	0	3	0	0
s	CB24	44	1254	10.42994	43.56	15	89	104	0	0	127093.22	0	1	0	3	0	1
s	CB24	45	1605	3.23431	20.37	1	31	32	0	0	222434.06	0	1	0	3	0	1
s	CB24	45	1605	3.23431	20.37	1	31	32	0	0	128577.215	0	1	0	3	0	1
s	CB24	45	1605	3.23431	20.37	1	31	32	0	0	118275.765	0	1	0	0	0	1
s	CB24	45	1605	3.23431	20.37	1	31	32	0	0	117989.16	0	1	0	0	0	0
s	CB24	45	1605	3.23431	20.37	1	31	32	0	0	112327.335	0	1	0	0	0	1
s	CB24	44	1254	10.42994	43.56	15	89	104	0	0	240178.33	0	1	0	3	0	0
s	CB24	45	1605	3.23431	20.37	1	31	32	0	0	109133.17	0	1	0	0	0	1
s	CB24	45	1605	3.23431	20.37	1	31	32	0	0	253612.67	0	1	0	0	0	0
s	CB24	45	1605	3.23431	20.37	1	31	32	0	0	290291.065	0	1	0	0	0	1
s	CB24	45	1605	3.23431	20.37	1	31	32	0	0	255709.195	0	1	0	3	0	1
s	CB24	45	1605	3.23431	20.37	1	31	32	0	0	296042.67	0	1	0	0	0	1
s	CB24	45	1605	3.23431	20.37	1	31	32	0	0	56821.12	0	1	0	3	0	1
s	CB24	45	1605	3.23431	20.37	1	31	32	0	0	176473.625	0	1	0	3	0	0
s	CB24	45	1605	3.23431	20.37	1	31	32	0	0	229220.715	0	1	0	0	0	1
s	CB24	45	1605	3.23431	20.37	1	31	32	0	0	188606.155	0	1	0	3	0	0
s	CB24	45	1605	3.23431	20.37	1	31	32	0	0	317747.655	0	1	0	3	0	0
s	CB24	45	1605	3.23431	20.37	1	31	32	0	1	149102.115	0	1	0	3	0	1
s	CB24	45	1605	3.23431	20.37	1	31	32	0	1	35130.56	0	1	0	0	0	1
s	CB24	45	1605	3.23431	20.37	1	31	32	0	0	35564.575	0	1	0	3	0	1
s	CB24	45	1605	3.23431	20.37	1	31	32	0	4	123928.9	0	1	0	3	0	1
s	CB24	45	1605	3.23431	20.37	1	31	32	0	0	361416.13	0	1	0	0	0	0
s	CB24	45	1605	3.23431	20.37	1	31	32	0	0	264935.765	0	1	0	0	0	1
s	CB24	45	1605	3.23431	20.37	1	31	32	0	0	159764.94	0	1	0	0	0	0
s	CB24	45	1605	3.23431	20.37	1	31	32	0	0	177776.43	0	1	0	0	0	0
s	CB24	45	1605	3.23431	20.37	1	31	32	0	0	72749.59	0	1	0	0	0	1
s	CB24	45	1605	3.23431	20.37	1	31	32	0	0	56350.685	0	1	0	0	0	1
s	CB24	45	1605	3.23431	20.37	1	31	32	0	0	184006.53	0	1	0	0	0	1
s	CB24	45	1605	3.23431	20.37	1	31	32	0	0	97698.755	0	1	0	3	0	1
s	CB24	45	1605	3.23431	20.37	1	31	32	0	0	369930.13	0	1	0	0	0	1
s	CB24	47	1170	5.32502	21.72	4	53	57	0	0	292454.07	0	1	0	3	0	1
s	CB24	47	1170	5.32502	21.72	4	53	57	0	0	121112.11	0	1	0	3	0	0
s	CB24	47	1170	5.32502	21.72	4	53	57	0	0	218725.9	0	1	0	3	0	1
s	CB24	47	1170	5.32502	21.72	4	53	57	0	0	542721.36	0	1	0	3	0	1
s	CB24	47	1170	5.32502	21.72	4	53	57	0	0	327064.38	0	1	0	3	0	0
s	CB24	47	1170	5.32502	21.72	4	53	57	0	0	201611.12	0	1	0	3	0	1
s	CB24	47	1170	5.32502	21.72	4	53	57	0	0	420509.935	0	1	0	0	0	1
s	CB24	47	1170	5.32502	21.72	4	53	57	0	0	129346.855	0	1	0	3	0	1
s	CB24	47	1170	5.32502	21.72	4	53	57	0	4	136069.08	0	1	0	3	0	1
s	CB24	47	1170	5.32502	21.72	4	53	57	0	0	143671.775	0	1	0	0	0	0
s	CB24	47	1170	5.32502	21.72	4	53	57	0	0	95608.62	0	1	0	3	0	1
s	CB24	47	1170	5.32502	21.72	4	53	57	0	0	97728.265	0	1	0	3	0	0
s	CB24	47	1170	5.32502	21.72	4	53	57	0	0	241680.61	0	1	0	3	0	1
s	CB24	47	1170	5.32502	21.72	4	53	57	0	0	328759.615	0	1	0	0	0	1
s	CB24	47	1170	5.32502	21.72	4	53	57	0	1	135039.765	0	1	0	3	0	0
s	CB24	47	1170	5.32502	21.72	4	53	57	0	0	114768.135	0	1	0	3	0	0
s	CB24	47	1170	5.32502	21.72	4	53	57	0	0	105590.56	0	1	0	3	0	1
s	CB24	47	1170	5.32502	21.72	4	53	57	0	0	235795.61	0	1	0	0	0	1
s	CB24	47	1170	5.32502	21.72	4	53	57	0	0	162774.47	0	1	0	0	0	1
s	CB24	47	1170	5.32502	21.72	4	53	57	0	0	48067.94	0	1	0	3	0	0
s	CB24	47	1170	5.32502	21.72	4	53	57	0	0	85992.345	0	1	0	0	0	1
s	CB24	47	1170	5.32502	21.72	4	53	57	0	0	482723.14	0	1	0	3	0	1
s	CB24	47	1170	5.32502	21.72	4	53	57	0	0	174400.02	0	1	0	0	0	1
s	CB24	47	1170	5.32502	21.72	4	53	57	0	0	163046.2	0	1	0	3	0	0
s	CB24	47	1170	5.32502	21.72	4	53	57	0	0	108968.565	0	1	0	0	0	1
s	CB24	47	1170	5.32502	21.72	4	53	57	0	0	156151.23	0	1	0	0	0	0
s	CB24	47	1170	5.32502	21.72	4	53	57	0	0	131189.71	0	1	0	0	0	0
s	CB24	48	1235	5.35329	23.19	9	56	65	0	4	244638.445	0	1	0	3	0	0
s	CB24	47	1170	5.32502	21.72	4	53	57	0	0	16377.995	0	1	0	3	0	0
s	CB24	47	1170	5.32502	21.72	4	53	57	0	0	195620.08	0	1	0	0	0	0
s	CB24	47	1170	5.32502	21.72	4	53	57	0	0	289866.045	0	1	0	0	0	1
s	CB24	47	1170	5.32502	21.72	4	53	57	0	0	98704.01	0	1	0	3	0	1
s	CB24	47	1170	5.32502	21.72	4	53	57	0	1	243244.85	0	1	0	3	0	1
s	CB24	47	1170	5.32502	21.72	4	53	57	0	0	189944.5	0	1	0	3	0	1
s	CB24	47	1170	5.32502	21.72	4	53	57	0	0	153709.72	0	1	0	3	0	1
s	CB24	47	1170	5.32502	21.72	4	53	57	0	0	141392.76	0	1	0	3	0	1
s	CB24	47	1170	5.32502	21.72	4	53	57	0	0	231575.825	0	1	0	3	0	1
s	CB24	48	1235	5.35329	23.19	9	56	65	0	0	98632.215	0	1	0	0	0	0
s	CB24	47	1170	5.32502	21.72	4	53	57	0	0	52944.945	0	1	0	0	0	1
s	CB24	47	1170	5.32502	21.72	4	53	57	0	0	142119.025	0	1	0	3	0	1
s	CB24	47	1170	5.32502	21.72	4	53	57	0	0	500054.195	0	1	0	3	0	1
s	CB24	47	1170	5.32502	21.72	4	53	57	0	0	161836.915	0	1	0	3	0	0
s	CB24	47	1170	5.32502	21.72	4	53	57	0	0	202081.71	0	1	0	0	0	1
s	CB24	47	1170	5.32502	21.72	4	53	57	0	4	187447.67	0	1	0	3	0	1
s	CB24	48	1235	5.35329	23.19	9	56	65	0	0	95439.655	0	1	0	3	0	0
s	CB24	48	1235	5.35329	23.19	9	56	65	0	4	233548.68	0	1	0	3	0	0
s	CB24	48	1235	5.35329	23.19	9	56	65	0	0	222720.57	0	1	0	0	0	1
s	CB24	48	1235	5.35329	23.19	9	56	65	0	0	37072.415	0	1	0	3	0	1
s	CB24	48	1235	5.35329	23.19	9	56	65	0	0	24476.1	0	1	0	0	0	1
s	CB24	48	1235	5.35329	23.19	9	56	65	0	0	258213.685	0	1	0	0	0	1
s	CB24	48	1235	5.35329	23.19	9	56	65	0	0	90547.69	0	1	0	0	0	0
s	CB24	48	1235	5.35329	23.19	9	56	65	0	0	341842.94	0	1	0	3	0	1
s	CB24	48	1235	5.35329	23.19	9	56	65	0	0	298446.72	0	1	0	3	0	0
s	CB24	48	1235	5.35329	23.19	9	56	65	0	0	194314.225	0	1	0	3	0	1
s	CB24	48	1235	5.35329	23.19	9	56	65	0	0	101849.34	0	1	0	3	0	1
s	CB24	48	1235	5.35329	23.19	9	56	65	0	0	95728.5	0	1	0	3	0	1
s	CB24	48	1235	5.35329	23.19	9	56	65	0	1	128603.44	0	1	0	0	0	1
s	CB24	48	1235	5.35329	23.19	9	56	65	0	0	235700.185	0	1	0	0	0	1
s	CB24	48	1235	5.35329	23.19	9	56	65	0	0	93953.225	0	1	0	3	0	1
s	CB24	48	1235	5.35329	23.19	9	56	65	0	0	120415.52	0	1	0	3	0	0
s	CB24	48	1235	5.35329	23.19	9	56	65	0	4	201667.395	0	1	0	3	0	0
s	CB24	48	1235	5.35329	23.19	9	56	65	0	0	88701.005	0	1	0	0	0	0
s	CB24	48	1235	5.35329	23.19	9	56	65	0	0	217921.345	0	1	0	3	0	1
s	CB24	48	1235	5.35329	23.19	9	56	65	0	0	400855.095	0	1	0	0	0	1
s	CB24	48	1235	5.35329	23.19	9	56	65	0	0	286189.915	0	1	0	0	0	1
s	CB24	48	1235	5.35329	23.19	9	56	65	0	0	232128.66	0	1	0	3	0	1
s	CB24	48	1235	5.35329	23.19	9	56	65	0	1	107198.835	0	1	0	3	0	0
s	CB24	48	1235	5.35329	23.19	9	56	65	0	4	28221.51	0	1	0	3	0	1
s	CB24	48	1235	5.35329	23.19	9	56	65	0	4	135056.935	0	1	0	3	0	1
s	CB24	48	1235	5.35329	23.19	9	56	65	0	0	98881.77	0	1	0	3	0	0
s	CB24	48	1235	5.35329	23.19	9	56	65	0	0	227696.7	0	1	0	3	0	1
s	CB24	48	1235	5.35329	23.19	9	56	65	0	0	308487.73	0	1	0	3	0	0
s	CB24	48	1235	5.35329	23.19	9	56	65	0	0	95066.72	0	1	0	3	0	1
s	CB24	48	1235	5.35329	23.19	9	56	65	0	0	358423.2	0	1	0	3	0	1
s	CB24	48	1235	5.35329	23.19	9	56	65	0	4	55854.38	0	1	0	3	0	1
s	CB24	48	1235	5.35329	23.19	9	56	65	0	0	198026.1	0	1	0	0	0	0
s	CB24	48	1235	5.35329	23.19	9	56	65	0	0	159176.565	0	1	0	0	0	1
s	CB24	47	1170	5.32502	21.72	4	53	57	0	0	258775.04	0	1	0	0	0	1
s	CB24	48	1235	5.35329	23.19	9	56	65	0	3	164738.215	0	1	0	0	0	0
s	CB24	48	1235	5.35329	23.19	9	56	65	0	1&3	56035.81	0	1	0	3	0	1
s	CB24	48	1235	5.35329	23.19	9	56	65	0	1&3	358141.365	0	1	0	3	0	1
s	CB24	48	1235	5.35329	23.19	9	56	65	0	0	103865.13	0	1	0	0	0	0
s	CB24	48	1235	5.35329	23.19	9	56	65	0	0	227536.3	0	1	0	0	0	1
s	CB24	48	1235	5.35329	23.19	9	56	65	0	0	116306.76	0	1	0	3	0	1
s	CB24	48	1235	5.35329	23.19	9	56	65	0	1	104952.7	0	1	0	0	0	0
s	CB24	48	1235	5.35329	23.19	9	56	65	0	1	65043.905	0	1	0	0	0	1
s	CB24	48	1235	5.35329	23.19	9	56	65	0	1	115558.85	0	1	0	3	0	0
s	CB24	48	1235	5.35329	23.19	9	56	65	0	1	257113.75	0	1	0	0	0	1
s	CB24	48	1235	5.35329	23.19	9	56	65	0	0	69417.545	0	1	0	3	0	0
s	CB24	48	1235	5.35329	23.19	9	56	65	0	0	117082.525	0	1	0	3	0	0
s	CB24	48	1235	5.35329	23.19	9	56	65	0	1	178536.185	0	1	0	0	0	0
s	CB24	48	1235	5.35329	23.19	9	56	65	0	0	94098.3	0	1	0	3	0	1
s	CB24	48	1235	5.35329	23.19	9	56	65	0	1	334974.365	0	1	0	3	0	1
s	CB24	48	1235	5.35329	23.19	9	56	65	0	1	407524.795	0	1	0	0	0	1
s	CB24	48	1235	5.35329	23.19	9	56	65	0	0	128439.165	0	1	0	0	0	0
s	CB24	48	1235	5.35329	23.19	9	56	65	0	0	211637.105	0	1	0	3	0	1
s	CB24	48	1235	5.35329	23.19	9	56	65	0	1	190507.065	0	1	0	0	0	1
s	CB24	48	1235	5.35329	23.19	9	56	65	0	0	157307.81	0	1	0	3	0	0
s	CB24	47	1170	5.32502	21.72	4	53	57	0	0	258361.845	0	1	0	0	0	0
s	CB24	47	1170	5.32502	21.72	4	53	57	0	0	21376.75	0	1	0	3	0	1
s	CB24	47	1170	5.32502	21.72	4	53	57	0	0	408142.415	0	1	0	0	0	1
s	CB24	47	1170	5.32502	21.72	4	53	57	0	0	64969.42	0	1	0	3	0	1
s	CB24	47	1170	5.32502	21.72	4	53	57	0	0	15592.54	0	1	0	3	0	1
s	CB24	50	1093	9.974	36.16	10	67	77	0	0	216775.65	0	1	0	3	0	0
s	CB24	50	1093	9.974	36.16	10	67	77	0	0	234014.53	0	1	0	0	0	1
s	CB24	50	1093	9.974	36.16	10	67	77	0	0	174853.015	0	1	0	0	0	1
s	CB24	50	1093	9.974	36.16	10	67	77	0	0	117896.62	0	1	0	0	0	0
s	CB24	50	1093	9.974	36.16	10	67	77	0	0	170981.94	0	1	0	3	0	1
s	CB24	50	1093	9.974	36.16	10	67	77	0	3	267501.125	0	1	0	3	0	0
s	CB24	50	1093	9.974	36.16	10	67	77	0	0	230011.155	0	1	0	3	0	1
s	CB24	50	1093	9.974	36.16	10	67	77	0	0	158530.58	0	1	0	3	0	1
s	CB24	50	1093	9.974	36.16	10	67	77	0	0	156409.135	0	1	0	0	0	1
s	CB24	50	1093	9.974	36.16	10	67	77	0	0	270140.37	0	1	0	3	0	0
s	CB24	50	1093	9.974	36.16	10	67	77	0	0	238054.2	0	1	0	0	0	1
s	CB24	50	1093	9.974	36.16	10	67	77	0	0	132230.31	0	1	0	0	0	0
s	CB24	50	1093	9.974	36.16	10	67	77	0	0	162923.34	0	1	0	0	0	1
s	CB24	50	1093	9.974	36.16	10	67	77	0	0	42255.35	0	1	0	3	0	1
s	CB24	50	1093	9.974	36.16	10	67	77	0	0	47719.115	0	1	0	0	0	1
s	CB24	50	1093	9.974	36.16	10	67	77	0	1	192754.04	0	1	0	3	0	1
s	CB24	50	1093	9.974	36.16	10	67	77	0	0	337031.535	0	1	0	0	0	1
s	CB24	50	1093	9.974	36.16	10	67	77	0	0	259577.085	0	1	0	3	0	1
s	CB24	50	1093	9.974	36.16	10	67	77	0	0	120335.33	0	1	0	3	0	0
s	CB24	50	1093	9.974	36.16	10	67	77	0	1	230079.56	0	1	0	0	0	0
s	CB24	50	1093	9.974	36.16	10	67	77	0	0	189772.615	0	1	0	0	0	1
s	CB24	50	1093	9.974	36.16	10	67	77	0	0	243081.725	0	1	0	0	0	1
s	CB24	50	1093	9.974	36.16	10	67	77	0	0	315421.655	0	1	0	3	0	1
s	CB24	50	1093	9.974	36.16	10	67	77	0	0	190609.03	0	1	0	0	0	1
s	CB24	50	1093	9.974	36.16	10	67	77	0	0	304688.905	0	1	0	0	0	1
s	CB24	50	1093	9.974	36.16	10	67	77	0	0	121439.005	0	1	0	3	0	1
s	CB24	50	1093	9.974	36.16	10	67	77	0	0	61973.765	0	1	0	0	0	1
s	CB24	50	1093	9.974	36.16	10	67	77	0	0	84378.07	0	1	0	3	0	0
s	CB24	50	1093	9.974	36.16	10	67	77	0	0	200935.525	0	1	0	0	0	0
s	CB24	50	1093	9.974	36.16	10	67	77	0	0	328831.905	0	1	0	0	0	0
s	CB24	50	1093	9.974	36.16	10	67	77	0	0	209979.96	0	1	0	3	0	0
s	CB24	50	1093	9.974	36.16	10	67	77	0	0	258351.74	0	1	0	0	0	1
s	CB24	50	1093	9.974	36.16	10	67	77	0	0	33201.575	0	1	0	3	0	1
s	CB24	50	1093	9.974	36.16	10	67	77	0	0	110507.625	0	1	0	0	0	1
s	CB24	50	1093	9.974	36.16	10	67	77	0	4	53653.92	0	1	0	3	0	0
s	CB24	50	1093	9.974	36.16	10	67	77	0	0	119006.205	0	1	0	0	0	0
s	CB24	50	1093	9.974	36.16	10	67	77	0	0	240592.245	0	1	0	0	0	1
s	CB24	50	1093	9.974	36.16	10	67	77	0	0	187097.825	0	1	0	0	0	1
s	CB24	50	1093	9.974	36.16	10	67	77	0	0	135432.875	0	1	0	0	0	0
s	CB24	50	1093	9.974	36.16	10	67	77	0	4	396915.615	0	1	0	3	0	1
s	CB24	50	1093	9.974	36.16	10	67	77	0	0	159429.515	0	1	0	0	0	1
s	CB24	50	1093	9.974	36.16	10	67	77	0	0	271746.955	0	1	0	3	0	1
s	CB24	50	1093	9.974	36.16	10	67	77	0	0	45493.855	0	1	0	3	0	0
s	CB24	50	1093	9.974	36.16	10	67	77	0	0	248515.225	0	1	0	0	0	1
s	CB24	50	1093	9.974	36.16	10	67	77	0	1	126801.47	0	1	0	3	0	0
s	CB24	50	1093	9.974	36.16	10	67	77	0	1	93693.875	0	1	0	0	0	0
s	CB24	50	1093	9.974	36.16	10	67	77	0	0	57137.43	0	1	0	3	0	1
s	CB24	50	1093	9.974	36.16	10	67	77	0	0	294372.2	0	1	0	3	0	0
s	CB24	50	1093	9.974	36.16	10	67	77	0	0	125514.635	0	1	0	3	0	0
s	CB24	50	1093	9.974	36.16	10	67	77	0	0	115803.365	0	1	0	0	0
s	CB24	50	1093	9.974	36.16	10	67	77	0	4	14228.51	0	1	0	3	0	1
s	CB24	50	1093	9.974	36.16	10	67	77	0	0	127951.45	0	1	0	0	0	0
s	CB24	50	1093	9.974	36.16	10	67	77	0	0	41034.49	0	1	0	3	0	1
s	CB24	50	1093	9.974	36.16	10	67	77	0	0	125544.18	0	1	0	3	0	1
s	CB24	50	1093	9.974	36.16	10	67	77	0	0	293209.285	0	1	0	0	0	0
s	CB24	50	1093	9.974	36.16	10	67	77	0	0	150409.905	0	1	0	3	0	1
s	CB24	50	1093	9.974	36.16	10	67	77	0	0	300796.82	0	1	0	0	0	1
s	CB24	50	1093	9.974	36.16	10	67	77	0	0	344188.155	0	1	0	3	0	0
s	CB24	50	1093	9.974	36.16	10	67	77	0	0	130238.87	0	1	0	3	0	0
s	CB24	50	1093	9.974	36.16	10	67	77	0	0	110153.165	0	1	0	0	0	0
s	CB24	50	1093	9.974	36.16	10	67	77	0	0	105233.215	0	1	0	3	0	0
s	CB24	50	1093	9.974	36.16	10	67	77	0	0	140088.735	0	1	0	0	0	0
s	CB24	51	1258	7.06984	30.43	8	57	65	0	0	279701.31	0	1	0	3	0	0
s	CB24	51	1258	7.06984	30.43	8	57	65	0	4	209710.525	0	1	0	3	0	0
s	CB24	51	1258	7.06984	30.43	8	57	65	0	3	103812.745	0	1	0	3	0	1
s	CB24	51	1258	7.06984	30.43	8	57	65	0	0	112440.845	0	1	0	3	0	1
s	CB24	51	1258	7.06984	30.43	8	57	65	0	0	147695.67	0	1	0	3	0	1
s	CB24	51	1258	7.06984	30.43	8	57	65	0	0	316655.87	0	1	0	3	0	1
s	CB24	51	1258	7.06984	30.43	8	57	65	0	0	248091.81	0	1	0	0	0	1
s	CB24	51	1258	7.06984	30.43	8	57	65	0	0	134224.15	0	1	0	0	0	0
s	CB24	51	1258	7.06984	30.43	8	57	65	0	0	165076.98	0	1	0	3	0	1
s	CB24	51	1258	7.06984	30.43	8	57	65	0	0	216961.225	0	1	0	0	0	0
s	CB24	51	1258	7.06984	30.43	8	57	65	0	0	237608.435	0	1	0	0	0	0
s	CB24	51	1258	7.06984	30.43	8	57	65	0	0	137353.1	0	1	0	0	0	1
s	CB24	51	1258	7.06984	30.43	8	57	65	0	0	109982.66	0	1	0	0	0	0
s	CB24	51	1258	7.06984	30.43	8	57	65	0	0	260393.02	0	1	0	0	0	1
s	CB24	51	1258	7.06984	30.43	8	57	65	0	0	195906.93	0	1	0	3	0	1
s	CB24	51	1258	7.06984	30.43	8	57	65	0	0	43937.95	0	1	0	0	0	0
s	CB24	51	1258	7.06984	30.43	8	57	65	0	0	157618.815	0	1	0	0	0	0
s	CB24	51	1258	7.06984	30.43	8	57	65	0	4	171618.59	0	1	0	3	0	0
s	CB24	51	1258	7.06984	30.43	8	57	65	0	0	53076.44	0	1	0	0	0	0
s	CB24	51	1258	7.06984	30.43	8	57	65	0	0	93032.055	0	1	0	0	0	1
s	CB24	51	1258	7.06984	30.43	8	57	65	0	0	59231.97	0	1	0	0	0	1
s	CB24	51	1258	7.06984	30.43	8	57	65	0	0	341552.04	0	1	0	0	0	0
s	CB24	51	1258	7.06984	30.43	8	57	65	0	0	379752.79	0	1	0	0	0	0
s	CB24	51	1258	7.06984	30.43	8	57	65	0	0	521950.695	0	1	0	0	0	1
s	CB24	51	1258	7.06984	30.43	8	57	65	0	0	195770.54	0	1	0	3	0	0
s	CB24	51	1258	7.06984	30.43	8	57	65	0	0	206124.32	0	1	0	0	0	0
s	CB24	51	1258	7.06984	30.43	8	57	65	0	0	273133.68	0	1	0	0	0	0
s	CB24	51	1258	7.06984	30.43	8	57	65	0	1	220696.51	0	1	0	0	0	1
s	CB24	51	1258	7.06984	30.43	8	57	65	0	0	249552.125	0	1	0	0	0	1
s	CB24	51	1258	7.06984	30.43	8	57	65	0	1	87379.385	0	1	0	3	0	0
s	CB24	51	1258	7.06984	30.43	8	57	65	0	0	272349.54	0	1	0	0	0	0
s	CB24	51	1258	7.06984	30.43	8	57	65	0	0	95062.4	0	1	0	0	0	0
s	CB24	51	1258	7.06984	30.43	8	57	65	0	0	175399.175	0	1	0	0	0	0
s	CB24	51	1258	7.06984	30.43	8	57	65	0	0	119121.71	0	1	0	0	0	1
s	CB24	51	1258	7.06984	30.43	8	57	65	0	0	243630.425	0	1	0	0	0	1
s	CB24	51	1258	7.06984	30.43	8	57	65	0	0	80539.625	0	1	0	0	0	1
s	CB24	51	1258	7.06984	30.43	8	57	65	0	0	110529.735	0	1	0	3	0	0
s	CB24	51	1258	7.06984	30.43	8	57	65	0	0	71810.22	0	1	0	3	0	1
s	CB24	51	1258	7.06984	30.43	8	57	65	0	0	268995.9	0	1	0	0	0	1
s	CB24	51	1258	7.06984	30.43	8	57	65	0	0	124988.205	0	1	0	3	0	0
s	CB24	51	1258	7.06984	30.43	8	57	65	0	0	323731.235	0	1	0	3	0	0
s	CB24	51	1258	7.06984	30.43	8	57	65	0	4	272325.17	0	1	0	3	0	1
s	CB24	51	1258	7.06984	30.43	8	57	65	0	0	368690.42	0	1	0	0	0	1
s	CB24	51	1258	7.06984	30.43	8	57	65	0	0	83900.35	0	1	0	3	0	0
s	CB24	51	1258	7.06984	30.43	8	57	65	0	0	282727.42	0	1	0	3	0	1
s	CB24	51	1258	7.06984	30.43	8	57	65	0	0	282258.71	0	1	0	3	0	1
s	CB24	51	1258	7.06984	30.43	8	57	65	0	0	NA	0	1	0	3	0	0
s	CB24	51	1258	7.06984	30.43	8	57	65	0	0	62974.11	0	1	0	0	0	1
s	CB24	51	1258	7.06984	30.43	8	57	65	0	0	502825.17	0	1	0	3	0	1
s	CB24	51	1258	7.06984	30.43	8	57	65	0	0	440405.56	0	1	0	0	0	1
s	CB24	51	1258	7.06984	30.43	8	57	65	0	0	100979.87	0	1	0	0	0	1
s	CB24	51	1258	7.06984	30.43	8	57	65	0	0	122223.215	0	1	0	0	0	1
s	CB24	51	1258	7.06984	30.43	8	57	65	0	0	209800.26	0	1	0	3	0	0
s	CB24	51	1258	7.06984	30.43	8	57	65	0	0	241804.665	0	1	0	3	2	0
s	CB24	51	1258	7.06984	30.43	8	57	65	0	0	105795.295	0	1	0	0	0	1
s	CB24	54	1207	11.477	45.85	11	86	97	0	0	259762.045	0	1	0	3	0	1
s	CB24	54	1207	11.477	45.85	11	86	97	0	0	234396.25	0	1	0	0	0	1
s	CB24	54	1207	11.477	45.85	11	86	97	0	0	212112.845	0	1	0	0	0	0
s	CB24	54	1207	11.477	45.85	11	86	97	0	0	163007.89	0	1	0	3	0	1
s	CB24	54	1207	11.477	45.85	11	86	97	0	0	62521.67	0	1	0	3	0	0
s	CB24	54	1207	11.477	45.85	11	86	97	0	0	451148.165	0	1	0	3	0	0
s	CB24	54	1207	11.477	45.85	11	86	97	0	4	140396.74	0	1	0	3	0	0
s	CB24	54	1207	11.477	45.85	11	86	97	0	0	252506.44	0	1	0	0	0	0
s	CB24	54	1207	11.477	45.85	11	86	97	0	0	316411.075	0	1	0	0	0	0
s	CB24	54	1207	11.477	45.85	11	86	97	0	0	84048.335	0	1	0	0	0	1
s	CB24	54	1207	11.477	45.85	11	86	97	0	0	285233.47	0	1	0	3	0	1
s	CB24	54	1207	11.477	45.85	11	86	97	0	0	31277.1	0	1	0	0	0	1
s	CB24	54	1207	11.477	45.85	11	86	97	0	0	113140.97	0	1	0	0	0	0
s	CB24	54	1207	11.477	45.85	11	86	97	0	0	94823.78	0	1	0	0	0	1
s	CB24	54	1207	11.477	45.85	11	86	97	0	0	249073.58	0	1	0	0	0	0
s	CB24	54	1207	11.477	45.85	11	86	97	0	0	161480.61	0	1	0	0	0	0
s	CB24	54	1207	11.477	45.85	11	86	97	0	0	129415.34	0	1	0	0	0	1
s	CB24	54	1207	11.477	45.85	11	86	97	0	0	302414.285	0	1	0	0	0	1
s	CB24	54	1207	11.477	45.85	11	86	97	0	0	129095.42	0	1	0	0	0	0
s	CB24	54	1207	11.477	45.85	11	86	97	0	0	167892.71	0	1	0	0	0	0
s	CB24	54	1207	11.477	45.85	11	86	97	0	0	318164.535	0	1	0	3	0	0
s	CB24	54	1207	11.477	45.85	11	86	97	0	4	217524.83	0	1	0	3	0	0
s	CB24	54	1207	11.477	45.85	11	86	97	0	0	224700.84	0	1	0	3	0	1
s	CB24	54	1207	11.477	45.85	11	86	97	0	1	107328.52	0	1	0	3	0	0
s	CB24	54	1207	11.477	45.85	11	86	97	0	1	275373.475	0	1	0	0	0	0
s	CB24	54	1207	11.477	45.85	11	86	97	0	0	194493.36	0	1	0	3	0	1
s	CB24	54	1207	11.477	45.85	11	86	97	0	0	152480.94	0	1	0	3	0	1
s	CB24	54	1207	11.477	45.85	11	86	97	0	0	259061.815	0	1	0	3	0	1
s	CB24	54	1207	11.477	45.85	11	86	97	0	0	310744.24	0	1	0	0	0	1
s	CB24	54	1207	11.477	45.85	11	86	97	0	0	80356.86	0	1	0	3	0	1
s	CB24	54	1207	11.477	45.85	11	86	97	0	0	138983.84	0	1	0	0	0	0
s	CB24	54	1207	11.477	45.85	11	86	97	0	0	181118.56	0	1	0	3	0	0
s	CB24	54	1207	11.477	45.85	11	86	97	0	0	285874.655	0	1	0	3	0	0
s	CB24	54	1207	11.477	45.85	11	86	97	0	0	222115.57	0	1	0	0	0	0
s	CB24	54	1207	11.477	45.85	11	86	97	0	0	205305.27	0	1	0	0	0	1
s	CB24	54	1207	11.477	45.85	11	86	97	0	0	227454.145	0	1	0	0	0	1
s	CB24	54	1207	11.477	45.85	11	86	97	0	4	48773.95	0	1	0	3	0	0
s	CB24	54	1207	11.477	45.85	11	86	97	0	0	311776.035	0	1	0	3	0	0
s	CB24	54	1207	11.477	45.85	11	86	97	0	0	130696.565	0	1	0	3	0	0
s	CB24	54	1207	11.477	45.85	11	86	97	0	0	297250.14	0	1	0	3	0	0
s	CB24	54	1207	11.477	45.85	11	86	97	0	3	194886.31	0	1	0	3	0	0
s	CB24	54	1207	11.477	45.85	11	86	97	0	0	169259.615	0	1	0	0	0	0
s	CB24	54	1207	11.477	45.85	11	86	97	0	0	115178.945	0	1	0	0	0	1
s	CB24	54	1207	11.477	45.85	11	86	97	0	0	122564.54	0	1	0	3	0	0
s	CB24	54	1207	11.477	45.85	11	86	97	0	0	187144.305	0	1	0	0	0	1
s	CB24	54	1207	11.477	45.85	11	86	97	0	0	148622.285	0	1	0	3	0	1
s	CB24	54	1207	11.477	45.85	11	86	97	0	0	256233.225	0	1	0	0	0	1
s	CB24	54	1207	11.477	45.85	11	86	97	0	0	231451.225	0	1	0	0	0	0
s	CB24	54	1207	11.477	45.85	11	86	97	0	0	99116.915	0	1	0	0	0	0
s	CB24	54	1207	11.477	45.85	11	86	97	0	0	44070.85	0	1	0	0	0	0
s	CB24	54	1207	11.477	45.85	11	86	97	0	0	126836.62	0	1	0	0	0	1
s	CB24	54	1207	11.477	45.85	11	86	97	0	0	181463.17	0	1	0	3	0	1
s	CB24	54	1207	11.477	45.85	11	86	97	0	0	10985.455	0	1	0	0	0	1
s	CB24	54	1207	11.477	45.85	11	86	97	0	0	334717.05	0	1	0	0	0	0
s	CB24	54	1207	11.477	45.85	11	86	97	0	3	24517.22	0	1	0	0	0	0
s	CB24	54	1207	11.477	45.85	11	86	97	0	0	329072.035	0	1	0	0	0	1
s	CB24	54	1207	11.477	45.85	11	86	97	0	0	173647.105	0	1	0	0	0	1
s	CB24	54	1207	11.477	45.85	11	86	97	0	0	90228.58	0	1	0	3	0	1
s	CB24	54	1207	11.477	45.85	11	86	97	0	0	71866.82	0	1	0	0	0	1
s	CB24	54	1207	11.477	45.85	11	86	97	0	0	105191.775	0	1	0	3	0	1
s	CB24	54	1207	11.477	45.85	11	86	97	0	0	175955.26	0	1	0	0	0	0
s	CB24	54	1207	11.477	45.85	11	86	97	0	0	204720.77	0	1	0	3	0	0
s	CB24	54	1207	11.477	45.85	11	86	97	0	0	215086.22	0	1	0	0	0	1
s	CB24	54	1207	11.477	45.85	11	86	97	0	0	264383.745	0	1	0	3	0	1
s	CB24	54	1207	11.477	45.85	11	86	97	0	0	138957.78	0	1	0	3	0	0
s	CB24	54	1207	11.477	45.85	11	86	97	0	0	270523.475	0	1	0	0	0	1
s	CB24	54	1207	11.477	45.85	11	86	97	0	0	343397.74	0	1	0	0	0	0
s	CB24	54	1207	11.477	45.85	11	86	97	0	0	423169.525	0	1	0	0	0	1
s	CB24	54	1207	11.477	45.85	11	86	97	0	0	84714.19	0	1	0	0	0	1
s	CB24	54	1207	11.477	45.85	11	86	97	0	0	205469.49	0	1	0	3	0	0
s	CB24	54	1207	11.477	45.85	11	86	97	0	0	309929.46	0	1	0	3	0	0
s	CB24	54	1207	11.477	45.85	11	86	97	0	0	343821.285	0	1	0	0	0	1
s	CB24	54	1207	11.477	45.85	11	86	97	0	0	152948	0	1	0	3	0	0
s	CB24	54	1207	11.477	45.85	11	86	97	0	0	114855	0	1	0	0	0	0
s	CB24	54	1207	11.477	45.85	11	86	97	0	0	44081.16	0	1	0	0	0	0
s	CB24	54	1207	11.477	45.85	11	86	97	0	0	175595.77	0	1	0	0	0	0
s	CB24	54	1207	11.477	45.85	11	86	97	0	0	322794.08	0	1	0	3	0	1
s	CB24	54	1207	11.477	45.85	11	86	97	0	0	239481.355	0	1	0	3	0	0
s	CB24	54	1207	11.477	45.85	11	86	97	0	0	198705.15	0	1	0	3	0	0
s	CB24	54	1207	11.477	45.85	11	86	97	0	0	61889.33	0	1	0	0	0	0
s	CB24	54	1207	11.477	45.85	11	86	97	0	0	127348	0	1	0	3	0	0
s	CB24	54	1207	11.477	45.85	11	86	97	0	0	176051.06	0	1	0	3	0	1
s	CB24	54	1207	11.477	45.85	11	86	97	0	0	161449.955	0	1	0	0	0	1
s	CB24	54	1207	11.477	45.85	11	86	97	0	0	127707.19	0	1	0	3	0	0
s	CB24	54	1207	11.477	45.85	11	86	97	0	0	44651.19	0	1	0	0	0	1
s	CB24	54	1207	11.477	45.85	11	86	97	0	0	273540.085	0	1	0	3	0	1
s	CB24	45	1605	3.23431	20.37	1	31	32	0	0	203906.41	0	1	0	0	0	0
s	CB24	45	1605	3.23431	20.37	1	31	32	0	0	53975.22	0	1	0	0	0	1
s	CB24	47	1170	5.32502	21.72	4	53	57	0	0	431595.185	0	1	0	0	0	0
s	CB24	47	1170	5.32502	21.72	4	53	57	3	0	1113118.24	0	1	0	3	0	0
s	CB24	47	1170	5.32502	21.72	4	53	57	0	0	198599.44	0	1	0	0	0	0
s	CB24	50	1093	9.974	36.16	10	67	77	0	1&3	89589.455	0	1	0	0	0	0
s	CB24	50	1093	9.974	36.16	10	67	77	0	1&3	254338.065	0	1	0	0	0	0
s	CB24	50	1093	9.974	36.16	10	67	77	0	0	325768.235	0	1	0	0	0	1
s	CB24	50	1093	9.974	36.16	10	67	77	0	0	132130.81	0	1	0	0	0	1
s	CB24	50	1093	9.974	36.16	10	67	77	0	0	100687.6	0	1	0	0	0	1
s	CB24	47	1170	5.32502	21.72	4	53	57	2	0	179734.77	0	1	0	0	0	0
s	CB24	48	1235	5.35329	23.19	9	56	65	2	0	NA	0	1	0	0	0	1
s	CB24	47	1170	5.32502	21.72	4	53	57	0	0	212401.785	0	1	0	0	0	1
s	CB24	55	1401	6.392	31.24	9	50	59	0	0	166161.365	1	1	0	0	0	0
s	CB24	55	1401	6.392	31.24	9	50	59	0	4	224923.575	0	1	0	3	0	0
s	CB24	55	1401	6.392	31.24	9	50	59	0	0	310673.83	0	1	0	0	0	0
s	CB24	55	1401	6.392	31.24	9	50	59	0	0	209431.705	0	1	0	0	0	0
s	CB24	55	1401	6.392	31.24	9	50	59	0	0	74369.795	0	1	0	3	0	0
s	CB24	55	1401	6.392	31.24	9	50	59	0	0	174437.875	0	1	0	3	0	1
s	CB24	55	1401	6.392	31.24	9	50	59	0	0	324418.945	0	1	0	0	0	1
s	CB24	55	1401	6.392	31.24	9	50	59	0	4	181445.555	0	1	0	3	0	0
[truncated: 4,866 more rows]
